# Supplementary material for: 4-(4-Fluoro­phen­yl)-6-(2-fur­yl)pyrimidin-2-amine
Source: Acta Crystallogr Sect E Struct Rep Online. 2008 May 3;64(Pt 6):o963. doi: 10.1107/S1600536808012294 (PMC2961462; doi:10.1107/S1600536808012294)
Supplement: Supplementary file 1 [file e-64-0o963-sup1.cif]

##############################################################################
###                                                                        ###
###        Electronic paper (Acta Crystallographica Section E)             ###
###                                                                        ###
##############################################################################
#                                                                            #
# This CIF contains the data in a paper accepted for publication in Acta     #
# Crystallographica Section E. It conforms to the requirements of Notes      #
# for Authors for Section E, and has been peer reviewed under the auspices   #
# of the IUCr Commission on Journals.                                        #
#                                                                            #
# Full details of the Crystallographic Information File format               #
# are given in the paper "The Crystallographic Information File (CIF):       #
# a New Standard Archive File for Crystallography" by S. R. Hall, F. H.      #
# Allen and I. D. Brown [Acta Cryst. (1991), A47, 655-685].                  #
#                                                                            #
# The current version of the core CIF dictionary is obtainable from          #
# ftp://ftp.iucr.org/pub/cif_core.dic. The current version number is 2.4.    #
#                                                                            #
# Software is freely available for graphical display of the structure(s) in  #
# this CIF.  For information consult the CIF home page http://www.iucr.org/  #
# cif/home.html                                                              #
#                                                                            #
# This file may be used for bona fide research purposes within the           #
# scientific community so long as proper attribution is given to the journal # 
# article from which it was obtained.                                        #
#                                                                            #
##############################################################################
                                             
data_global
_audit_creation_method     SHELXL-97
_journal_date_recd_electronic     2008-04-23
_journal_date_accepted     2008-04-28
_journal_name_full     'Acta Crystallographica, Section E'
_journal_year     2008
_journal_volume     64
_journal_issue      6
_journal_page_first     o963
_journal_page_last     o963
_journal_paper_category     QO
_journal_coeditor_code     LH2621
_publ_contact_author
;
    'Siddiqui, Hamid latif'
    Institute of Chemistry
    University of the Punjab
    Lahore
    Pakistan
;
_publ_contact_author_email     mujahid_bk@yahoo.com
_publ_contact_author_fax     ' 0092+42-923 1269 '
_publ_contact_author_phone     ' 0092-42-923 0463 '
_publ_section_title
;
4-(4-Fluorophenyl)-6-(2-furyl)pyrimidin-2-amine
;
loop_
    _publ_author_name
    _publ_author_footnote
    _publ_author_address
    'Bukhari, Mujahid Hussain' .
;
Institute of Chemistry, University of The Punjab, Lahore 54590, Pakistan
;
    'Siddiqui, Hamid Latif' .
;
Institute of Chemistry, University of The Punjab, Lahore 54590, Pakistan
;
    'Chaudhary, Muhammad Ashraf' .
;
Department of Chemistry
F. C. College University
Lahore 54600
Pakistan
;
    'Hussain, Tanvir' .
;
Institute of Chemistry, University of The Punjab, Lahore 54590, Pakistan
;
    'Parvez, Masood' .
;
Department of Chemistry, The University of Calgary
2500 University Drive NW, Calgary, Alberta, Canada T2N 1N4
;
data_I
_chemical_name_systematic
;
4-(4-Fluorophenyl)-6-(2-furyl)pyrimidin-2-amine
;
_chemical_name_common     ?
_chemical_formula_moiety     'C14 H10 F N3 O'
_chemical_formula_sum     'C14 H10 F N3 O'
_chemical_formula_iupac     'C14 H10 F N3 O'
_chemical_formula_weight     255.25
_chemical_melting_point     ?
_chemical_melting_point_gt     513
_chemical_melting_point_lt     515
_symmetry_cell_setting     monoclinic
_symmetry_space_group_name_H-M     'P 21/c'
_symmetry_space_group_name_Hall     '-P 2ybc'
loop_
    _symmetry_equiv_pos_as_xyz
    'x, y, z'
    '-x, y+1/2, -z+1/2'
    '-x, -y, -z'
    'x, -y-1/2, z-1/2'
_cell_length_a     11.629(4)
_cell_length_b     5.992(3)
_cell_length_c     16.389(6)
_cell_angle_alpha     90.00
_cell_angle_beta     97.69(2)
_cell_angle_gamma     90.00
_cell_volume     1131.7(8)
_cell_formula_units_Z     4
_cell_measurement_reflns_used     4617
_cell_measurement_theta_min     3.6
_cell_measurement_theta_max     27.5
_cell_measurement_temperature     173(2)
_exptl_crystal_description     prism
_exptl_crystal_colour     colorless
_exptl_crystal_size_max     0.24
_exptl_crystal_size_mid     0.20
_exptl_crystal_size_min     0.16
_exptl_crystal_density_diffrn     1.498
_exptl_crystal_density_meas     ?
_exptl_crystal_density_method     'not measured'
_exptl_crystal_F_000     528
_exptl_absorpt_coefficient_mu     0.110
_exptl_absorpt_correction_type     'multi-scan'
_exptl_absorpt_process_details     '(SORTAV; Blessing, 1997)'
_exptl_absorpt_correction_T_min     0.974
_exptl_absorpt_correction_T_max     0.983
_exptl_special_details
;
;
_diffrn_ambient_temperature     173(2)
_diffrn_radiation_type     MoK\a
_diffrn_radiation_wavelength     0.71073
_diffrn_radiation_source     'fine-focus sealed tube'
_diffrn_radiation_monochromator     graphite
_diffrn_measurement_device_type     'Nonius KappaCCD'
_diffrn_measurement_method     '\w and \f'
_diffrn_detector_area_resol_mean     ?
_diffrn_reflns_number     4617
_diffrn_reflns_av_R_equivalents     0.033
_diffrn_reflns_av_sigmaI/netI     0.041
_diffrn_reflns_theta_min     3.6
_diffrn_reflns_theta_max     27.5
_diffrn_reflns_theta_full     27.5
_diffrn_measured_fraction_theta_max     0.992
_diffrn_measured_fraction_theta_full     0.992
_diffrn_reflns_limit_h_min     -14
_diffrn_reflns_limit_h_max     15
_diffrn_reflns_limit_k_min     -7
_diffrn_reflns_limit_k_max     7
_diffrn_reflns_limit_l_min     -21
_diffrn_reflns_limit_l_max     21
_diffrn_standards_number     0
_diffrn_standards_interval_count     ?
_diffrn_standards_interval_time     ?
_diffrn_standards_decay_%     ?
_refine_special_details
;
Refinement of <i>F</i>^2^ against ALL reflections. The weighted <i>R</i>-factor
<i>wR</i> and goodness of fit <i>S</i> are based on <i>F</i>^2^, conventional
<i>R</i>-factors <i>R</i> are based on <i>F</i>, with <i>F</i> set to zero for
negative <i>F</i>^2^. The threshold expression of <i>F</i>^2^ >
\s(<i>F</i>^2^) is used only for calculating <i>R</i>-factors(gt) <i>etc</i>.
and is not relevant to the choice of reflections for refinement.
<i>R</i>-factors based on <i>F</i>^2^ are statistically about twice as large
as those based on <i>F</i>, and <i>R</i>- factors based on ALL data will be
even larger.
;
_reflns_number_total     2567
_reflns_number_gt     1935
_reflns_threshold_expression     I>2\s(I)
_refine_ls_structure_factor_coef     Fsqd
_refine_ls_matrix_type     full
_refine_ls_R_factor_all     0.064
_refine_ls_R_factor_gt     0.044
_refine_ls_wR_factor_gt     0.110
_refine_ls_wR_factor_ref     0.123
_refine_ls_goodness_of_fit_ref     1.03
_refine_ls_restrained_S_all     1.03
_refine_ls_number_reflns     2567
_refine_ls_number_parameters     179
_refine_ls_number_restraints     0
_refine_ls_hydrogen_treatment     mixed
_refine_ls_weighting_scheme     calc
_refine_ls_weighting_details
             'calc w=1/[\s^2^(Fo^2^)+(0.061P)^2^+0.4P] where P=(Fo^2^+2Fc^2^)/3'
_atom_sites_solution_hydrogens     geom
_atom_sites_solution_primary     direct
_atom_sites_solution_secondary     difmap
_refine_ls_shift/su_max     0.000
_refine_ls_shift/su_mean     0.000
_refine_diff_density_max     0.25
_refine_diff_density_min     -0.21
_refine_ls_extinction_method     'SHELXL97 (Sheldrick, 2008)'
_refine_ls_extinction_coef     0.025(6)
_refine_ls_extinction_expression
                                  'Fc^*^=kFc[1+0.001xFc^2^\l^3^/sin(2\q)]^-1/4^'
loop_
    _atom_type_symbol
    _atom_type_description
    _atom_type_scat_dispersion_real
    _atom_type_scat_dispersion_imag
    _atom_type_scat_source
    'C' 'C' 0.0033 0.0016
                         'International Tables Vol C Tables 4.2.6.8 and 6.1.1.4'
    'H' 'H' 0.0000 0.0000
                         'International Tables Vol C Tables 4.2.6.8 and 6.1.1.4'
    'N' 'N' 0.0061 0.0033
                         'International Tables Vol C Tables 4.2.6.8 and 6.1.1.4'
    'O' 'O' 0.0106 0.0060
                         'International Tables Vol C Tables 4.2.6.8 and 6.1.1.4'
    'F' 'F' 0.0171 0.0103
                         'International Tables Vol C Tables 4.2.6.8 and 6.1.1.4'
_computing_data_collection     'COLLECT (Hooft, 1998)'
_computing_cell_refinement     'DENZO (Otwinowski & Minor, 1997)'
_computing_data_reduction     'SCALEPACK (Otwinowski & Minor, 1997)'
_computing_structure_solution     'SHELXS97 (Sheldrick, 2008)'
_computing_structure_refinement     'SHELXL97 (Sheldrick, 2008)'
_computing_molecular_graphics     'ORTEP-3 for Windows (Farrugia, 1997)'
_computing_publication_material     'SHELXL97 (Sheldrick, 2008)'
loop_
    _atom_site_type_symbol
    _atom_site_label
    _atom_site_fract_x
    _atom_site_fract_y
    _atom_site_fract_z
    _atom_site_U_iso_or_equiv
    _atom_site_adp_type
    _atom_site_calc_flag
    _atom_site_refinement_flags
    _atom_site_occupancy
    _atom_site_disorder_assembly
    _atom_site_disorder_group
    F F1 1.25524(8) -0.3651(2) 0.33665(7) 0.0417(3) Uani d . 1 . .
    N N1 0.78951(10) -0.1133(2) 0.47173(8) 0.0212(3) Uani d . 1 . .
    N N2 0.63490(10) 0.1576(2) 0.46105(8) 0.0214(3) Uani d . 1 . .
    N N3 0.64102(12) -0.1403(3) 0.55076(8) 0.0260(3) Uani d . 1 . .
    H H31 0.5641(17) -0.128(3) 0.5524(11) 0.031 Uiso d . 1 . .
    H H32 0.6685(16) -0.273(4) 0.5618(11) 0.031 Uiso d . 1 . .
    O O1 0.68164(9) 0.57384(19) 0.30924(7) 0.0252(3) Uani d . 1 . .
    C C1 0.94793(12) -0.0974(3) 0.39086(9) 0.0209(3) Uani d . 1 . .
    C C2 0.98310(14) -0.3102(3) 0.41767(10) 0.0269(4) Uani d . 1 . .
    H H2 0.9353 -0.3948 0.4488 0.032 Uiso calc R 1 . .
    C C3 1.08664(14) -0.4012(3) 0.39983(10) 0.0302(4) Uani d . 1 . .
    H H3 1.1108 -0.5456 0.4191 0.036 Uiso calc R 1 . .
    C C4 1.15313(13) -0.2769(3) 0.35368(10) 0.0282(4) Uani d . 1 . .
    C C5 1.12145(14) -0.0680(3) 0.32395(10) 0.0280(4) Uani d . 1 . .
    H H5 1.1690 0.0130 0.2915 0.034 Uiso calc R 1 . .
    C C6 1.01768(13) 0.0212(3) 0.34272(10) 0.0256(4) Uani d . 1 . .
    H H6 0.9939 0.1649 0.3225 0.031 Uiso calc R 1 . .
    C C7 0.83900(12) -0.0007(3) 0.41450(9) 0.0203(3) Uani d . 1 . .
    C C8 0.79028(13) 0.1937(3) 0.37932(9) 0.0225(3) Uani d . 1 . .
    H H8 0.8261 0.2737 0.3395 0.027 Uiso calc R 1 . .
    C C9 0.68719(12) 0.2674(3) 0.40437(9) 0.0200(3) Uani d . 1 . .
    C C10 0.68960(12) -0.0280(3) 0.49192(9) 0.0208(3) Uani d . 1 . .
    C C11 0.62985(12) 0.4679(3) 0.36912(9) 0.0207(3) Uani d . 1 . .
    C C12 0.53195(13) 0.5788(3) 0.38160(10) 0.0242(4) Uani d . 1 . .
    H H12 0.4803 0.5406 0.4196 0.029 Uiso calc R 1 . .
    C C13 0.52194(14) 0.7633(3) 0.32661(10) 0.0279(4) Uani d . 1 . .
    H H13 0.4620 0.8722 0.3206 0.033 Uiso calc R 1 . .
    C C14 0.61369(14) 0.7542(3) 0.28479(10) 0.0279(4) Uani d . 1 . .
    H H14 0.6291 0.8584 0.2440 0.034 Uiso calc R 1 . .
loop_
    _atom_site_aniso_label
    _atom_site_aniso_U_11
    _atom_site_aniso_U_22
    _atom_site_aniso_U_33
    _atom_site_aniso_U_12
    _atom_site_aniso_U_13
    _atom_site_aniso_U_23
    F1 0.0259(5) 0.0527(7) 0.0494(6) 0.0132(5) 0.0156(4) -0.0045(5)
    N1 0.0169(6) 0.0245(7) 0.0224(6) 0.0016(5) 0.0036(5) 0.0019(5)
    N2 0.0184(6) 0.0232(7) 0.0229(6) 0.0012(5) 0.0041(5) -0.0007(5)
    N3 0.0201(7) 0.0296(8) 0.0296(7) 0.0035(6) 0.0085(5) 0.0081(6)
    O1 0.0253(6) 0.0242(6) 0.0270(6) 0.0029(5) 0.0073(5) 0.0040(5)
    C1 0.0165(7) 0.0256(8) 0.0208(7) 0.0008(6) 0.0031(6) -0.0022(6)
    C2 0.0242(8) 0.0277(9) 0.0300(8) 0.0039(7) 0.0078(6) 0.0032(7)
    C3 0.0280(8) 0.0300(9) 0.0330(9) 0.0095(7) 0.0063(7) 0.0016(7)
    C4 0.0185(7) 0.0379(10) 0.0285(8) 0.0071(7) 0.0048(6) -0.0080(7)
    C5 0.0233(8) 0.0341(10) 0.0283(8) -0.0024(7) 0.0100(6) -0.0026(7)
    C6 0.0230(7) 0.0270(8) 0.0272(8) 0.0025(7) 0.0052(6) 0.0006(7)
    C7 0.0178(7) 0.0225(8) 0.0205(7) -0.0013(6) 0.0020(6) -0.0018(6)
    C8 0.0201(7) 0.0245(8) 0.0236(7) 0.0005(6) 0.0052(6) 0.0023(6)
    C9 0.0185(7) 0.0210(8) 0.0203(7) -0.0004(6) 0.0013(6) -0.0023(6)
    C10 0.0179(7) 0.0238(8) 0.0206(7) -0.0004(6) 0.0030(6) -0.0012(6)
    C11 0.0198(7) 0.0218(8) 0.0207(7) -0.0007(6) 0.0033(6) -0.0015(6)
    C12 0.0211(7) 0.0243(8) 0.0272(8) 0.0010(6) 0.0036(6) -0.0025(7)
    C13 0.0271(8) 0.0228(8) 0.0324(9) 0.0047(7) -0.0008(7) -0.0002(7)
    C14 0.0328(8) 0.0216(8) 0.0283(8) 0.0035(7) 0.0004(7) 0.0051(7)
_geom_special_details
;
All e.s.d.'s (except the e.s.d. in the dihedral angle between two l.s. planes)
are estimated using the full covariance matrix. The cell e.s.d.'s are taken
into account individually in the estimation of e.s.d.'s in distances, angles
and torsion angles; correlations between e.s.d.'s in cell parameters are only
used when they are defined by crystal symmetry. An approximate (isotropic)
treatment of cell e.s.d.'s is used for estimating e.s.d.'s involving l.s.
planes.
;
loop_
    _geom_bond_atom_site_label_1
    _geom_bond_atom_site_label_2
    _geom_bond_site_symmetry_2
    _geom_bond_distance
    _geom_bond_publ_flag
    F1 C4 . 1.3623(18) ?
    N1 C7 . 1.346(2) ?
    N1 C10 . 1.3503(19) ?
    N2 C10 . 1.346(2) ?
    N2 C9 . 1.348(2) ?
    N3 C10 . 1.359(2) ?
    N3 H31 . 0.902(19) ?
    N3 H32 . 0.87(2) ?
    O1 C14 . 1.3667(19) ?
    O1 C11 . 1.3736(18) ?
    C1 C2 . 1.392(2) ?
    C1 C6 . 1.399(2) ?
    C1 C7 . 1.491(2) ?
    C2 C3 . 1.388(2) ?
    C2 H2 . 0.9500 ?
    C3 C4 . 1.372(2) ?
    C3 H3 . 0.9500 ?
    C4 C5 . 1.376(3) ?
    C5 C6 . 1.391(2) ?
    C5 H5 . 0.9500 ?
    C6 H6 . 0.9500 ?
    C7 C8 . 1.387(2) ?
    C8 C9 . 1.390(2) ?
    C8 H8 . 0.9500 ?
    C9 C11 . 1.456(2) ?
    C11 C12 . 1.357(2) ?
    C12 C13 . 1.421(2) ?
    C12 H12 . 0.9500 ?
    C13 C14 . 1.344(2) ?
    C13 H13 . 0.9500 ?
    C14 H14 . 0.9500 ?
loop_
    _geom_angle_atom_site_label_1
    _geom_angle_atom_site_label_2
    _geom_angle_atom_site_label_3
    _geom_angle_site_symmetry_1
    _geom_angle_site_symmetry_3
    _geom_angle
    _geom_angle_publ_flag
    C7 N1 C10 . . 116.33(13) ?
    C10 N2 C9 . . 115.37(12) ?
    C10 N3 H31 . . 119.2(12) ?
    C10 N3 H32 . . 115.2(12) ?
    H31 N3 H32 . . 114.2(17) ?
    C14 O1 C11 . . 106.44(12) ?
    C2 C1 C6 . . 118.38(14) ?
    C2 C1 C7 . . 119.86(14) ?
    C6 C1 C7 . . 121.76(14) ?
    C3 C2 C1 . . 121.33(16) ?
    C3 C2 H2 . . 119.3 ?
    C1 C2 H2 . . 119.3 ?
    C4 C3 C2 . . 118.14(16) ?
    C4 C3 H3 . . 120.9 ?
    C2 C3 H3 . . 120.9 ?
    F1 C4 C3 . . 118.27(16) ?
    F1 C4 C5 . . 118.67(15) ?
    C3 C4 C5 . . 123.06(15) ?
    C4 C5 C6 . . 118.06(15) ?
    C4 C5 H5 . . 121.0 ?
    C6 C5 H5 . . 121.0 ?
    C5 C6 C1 . . 121.00(16) ?
    C5 C6 H6 . . 119.5 ?
    C1 C6 H6 . . 119.5 ?
    N1 C7 C8 . . 121.46(14) ?
    N1 C7 C1 . . 116.36(14) ?
    C8 C7 C1 . . 122.18(14) ?
    C7 C8 C9 . . 117.68(14) ?
    C7 C8 H8 . . 121.2 ?
    C9 C8 H8 . . 121.2 ?
    N2 C9 C8 . . 122.34(14) ?
    N2 C9 C11 . . 116.84(13) ?
    C8 C9 C11 . . 120.82(14) ?
    N2 C10 N1 . . 126.82(14) ?
    N2 C10 N3 . . 117.09(13) ?
    N1 C10 N3 . . 116.08(14) ?
    C12 C11 O1 . . 109.78(14) ?
    C12 C11 C9 . . 133.89(15) ?
    O1 C11 C9 . . 116.32(13) ?
    C11 C12 C13 . . 106.53(15) ?
    C11 C12 H12 . . 126.7 ?
    C13 C12 H12 . . 126.7 ?
    C14 C13 C12 . . 106.75(14) ?
    C14 C13 H13 . . 126.6 ?
    C12 C13 H13 . . 126.6 ?
    C13 C14 O1 . . 110.49(14) ?
    C13 C14 H14 . . 124.8 ?
    O1 C14 H14 . . 124.8 ?
loop_
    _geom_torsion_atom_site_label_1
    _geom_torsion_atom_site_label_2
    _geom_torsion_atom_site_label_3
    _geom_torsion_atom_site_label_4
    _geom_torsion_site_symmetry_1
    _geom_torsion_site_symmetry_2
    _geom_torsion_site_symmetry_3
    _geom_torsion_site_symmetry_4
    _geom_torsion
    _geom_torsion_publ_flag
    C6 C1 C2 C3 . . . . 2.2(2) ?
    C7 C1 C2 C3 . . . . -177.11(14) ?
    C1 C2 C3 C4 . . . . -1.0(2) ?
    C2 C3 C4 F1 . . . . 179.47(14) ?
    C2 C3 C4 C5 . . . . -0.5(2) ?
    F1 C4 C5 C6 . . . . -179.16(14) ?
    C3 C4 C5 C6 . . . . 0.8(2) ?
    C4 C5 C6 C1 . . . . 0.4(2) ?
    C2 C1 C6 C5 . . . . -1.8(2) ?
    C7 C1 C6 C5 . . . . 177.43(14) ?
    C10 N1 C7 C8 . . . . 0.8(2) ?
    C10 N1 C7 C1 . . . . -178.73(12) ?
    C2 C1 C7 N1 . . . . 10.0(2) ?
    C6 C1 C7 N1 . . . . -169.28(13) ?
    C2 C1 C7 C8 . . . . -169.55(14) ?
    C6 C1 C7 C8 . . . . 11.2(2) ?
    N1 C7 C8 C9 . . . . -0.9(2) ?
    C1 C7 C8 C9 . . . . 178.66(13) ?
    C10 N2 C9 C8 . . . . 0.2(2) ?
    C10 N2 C9 C11 . . . . 179.48(13) ?
    C7 C8 C9 N2 . . . . 0.3(2) ?
    C7 C8 C9 C11 . . . . -178.93(13) ?
    C9 N2 C10 N1 . . . . -0.3(2) ?
    C9 N2 C10 N3 . . . . 178.41(13) ?
    C7 N1 C10 N2 . . . . -0.3(2) ?
    C7 N1 C10 N3 . . . . -178.93(13) ?
    C14 O1 C11 C12 . . . . 0.17(17) ?
    C14 O1 C11 C9 . . . . 179.54(13) ?
    N2 C9 C11 C12 . . . . 1.5(2) ?
    C8 C9 C11 C12 . . . . -179.20(16) ?
    N2 C9 C11 O1 . . . . -177.67(13) ?
    C8 C9 C11 O1 . . . . 1.6(2) ?
    O1 C11 C12 C13 . . . . 0.07(17) ?
    C9 C11 C12 C13 . . . . -179.15(16) ?
    C11 C12 C13 C14 . . . . -0.29(18) ?
    C12 C13 C14 O1 . . . . 0.40(18) ?
    C11 O1 C14 C13 . . . . -0.36(17) ?
loop_
    _geom_hbond_atom_site_label_D
    _geom_hbond_atom_site_label_H
    _geom_hbond_atom_site_label_A
    _geom_hbond_site_symmetry_A
    _geom_hbond_distance_DH
    _geom_hbond_distance_HA
    _geom_hbond_distance_DA
    _geom_hbond_angle_DHA
    N3 H31 N2 3_656 0.90(2) 2.30(2) 3.190(2) 168(2)
    C5 H5 O1 2_745 0.95 2.58 3.474(2) 157
    C2 H2 N1 . 0.95 2.46 2.789(2) 100
