# Supplementary material for: 4-(4-Fluoro­phen­yl)-6-(2-fur­yl)pyrimidin-2-amine
Source: Acta Crystallogr Sect E Struct Rep Online. 2008 May 3;64(Pt 6):o963. doi: 10.1107/S1600536808012294 (PMC2961462; doi:10.1107/S1600536808012294)
Supplement: Supplementary file 2 [file e-64-0o963-Isup2.hkl]

#
# h,k,l, Fc-squared, Fo-squared, sigma(Fo-squared) and status flag
#
data_I
_shelx_title ' Compound X'
_shelx_refln_list_code          4
_shelx_F_calc_maximum       88.26
_exptl_crystal_F_000       528.00
_reflns_d_resolution_high  0.7707
 
loop_
 _symmetry_equiv_pos_as_xyz
 'x, y, z'
 '-x, y+1/2, -z+1/2'
 '-x, -y, -z'
 'x, -y-1/2, z-1/2'
 
_cell_length_a    11.6290
_cell_length_b     5.9920
_cell_length_c    16.3890
_cell_angle_alpha  90.000
_cell_angle_beta   97.690
_cell_angle_gamma  90.000
 
_shelx_F_squared_multiplier     1.000
 
loop_
 _refln_index_h
 _refln_index_k
 _refln_index_l
 _refln_F_squared_calc
 _refln_F_squared_meas
 _refln_F_squared_sigma
 _refln_observed_status
   3   0   0     3109.80     2847.70     40.33 o
   4   0   0      210.07      184.50      3.18 o
   5   0   0        8.39        7.99      0.66 o
   6   0   0     2660.33     2830.33     42.24 o
   7   0   0      616.73      633.25     11.83 o
   8   0   0      272.68      270.78      6.00 o
   9   0   0       19.78       30.63      2.17 o
  10   0   0       13.94       17.59      2.07 o
  11   0   0        2.36        2.36      2.04 o
  12   0   0      139.85      118.07      5.38 o
  13   0   0      364.34      343.69     12.56 o
  14   0   0        2.34        6.12      3.93 o
   1   1   0     1244.71     1168.50     21.81 o
   2   1   0     2342.26     2118.84     39.52 o
   3   1   0     1825.13     1647.68     17.12 o
   4   1   0        9.22        7.70      0.65 o
   5   1   0      265.74      304.27      3.54 o
   6   1   0      366.85      379.94      4.32 o
   7   1   0      689.97      694.65      7.75 o
   8   1   0       40.55       40.29      1.27 o
   9   1   0       22.00       24.90      1.28 o
  10   1   0        0.11       -0.71      1.28 o
  11   1   0      272.13      269.76      7.71 o
  12   1   0       10.62       12.62      2.24 o
  13   1   0       13.48       20.05      6.40 o
  14   1   0       28.29       22.42      4.32 o
   0   2   0       57.89       46.48      3.10 o
   1   2   0      839.14      836.82     10.92 o
   2   2   0       24.16       21.30      1.01 o
   3   2   0       59.39       57.70      1.26 o
   4   2   0       64.15       67.50      2.25 o
   5   2   0      344.95      362.96     12.69 o
   6   2   0       10.97       11.16      1.81 o
   7   2   0       49.63       44.02      1.41 o
   8   2   0      108.62      114.33      2.27 o
   9   2   0       35.75       38.75      1.61 o
  10   2   0        9.78        8.52      1.45 o
  11   2   0        0.22        2.01      1.38 o
  12   2   0        1.06        1.11      2.51 o
  13   2   0        0.69        1.31      6.50 o
  14   2   0       24.21       26.32      6.95 o
   1   3   0      806.61      896.01     28.53 o
   2   3   0       14.94       10.84      0.95 o
   3   3   0      501.38      544.78      8.40 o
   4   3   0      140.35      149.79      2.59 o
   5   3   0       41.80       41.70      1.41 o
   6   3   0        0.23        2.74      2.04 o
   7   3   0     2263.50     2274.54     31.92 o
   8   3   0        0.47        0.63      2.54 o
   9   3   0      277.37      287.35      5.21 o
  10   3   0      255.93      253.70      7.49 o
  11   3   0        1.92        3.11      2.22 o
  12   3   0      163.96      153.87      6.16 o
  13   3   0       43.69       29.97      6.05 o
   0   4   0        2.04       -0.68      1.61 o
   1   4   0       23.66       26.62      3.42 o
   2   4   0      100.02       96.06      2.55 o
   3   4   0       24.09       27.66      1.42 o
   4   4   0       65.33       67.27      4.05 o
   5   4   0        0.27        1.38      0.94 o
   6   4   0      829.56      873.68     13.37 o
   7   4   0      571.05      581.64      9.79 o
   8   4   0        8.53        4.79      1.53 o
   9   4   0       95.41       91.04     18.34 o
  10   4   0      117.27      120.19      6.40 o
  11   4   0       53.97       51.69      6.30 o
  12   4   0       31.11       38.95     12.00 o
   1   5   0       41.78       46.04      2.51 o
   2   5   0      213.11      219.53      5.48 o
   3   5   0        7.91        5.58      1.45 o
   4   5   0        6.53        5.14      1.95 o
   5   5   0      169.32      178.40      4.43 o
   6   5   0       23.73       26.97      1.63 o
   7   5   0       12.40       11.27      2.61 o
   8   5   0        0.91        2.82      6.27 o
   9   5   0       11.46       21.77     12.94 o
  10   5   0       22.90       19.76      7.81 o
  11   5   0       24.25       26.82      5.59 o
   0   6   0      109.04      106.02     13.59 o
   1   6   0       42.39       42.92      2.90 o
   2   6   0       39.67       34.16      3.53 o
   3   6   0       58.46       69.25      8.33 o
   4   6   0        1.17        5.66      3.04 o
   5   6   0      339.08      337.55     12.28 o
   6   6   0       22.33       21.87      4.12 o
   7   6   0       16.07       20.19      3.93 o
   8   6   0      110.31      122.49      6.97 o
   9   6   0        0.70        3.84      5.18 o
   1   7   0       33.48       20.68      3.78 o
   2   7   0       40.87       36.93     13.87 o
   3   7   0       21.69       30.58      9.50 o
   4   7   0      128.38      132.36     15.51 o
   5   7   0        0.43        0.70      6.77 o
   6   7   0      162.92      169.01     20.13 o
 -14   1   1       23.57       23.19      6.61 o
 -13   1   1       24.45       20.77      2.91 o
 -12   1   1      148.60      146.62      5.38 o
 -11   1   1      616.20      600.15     10.11 o
 -10   1   1      137.58      129.82      3.07 o
  -9   1   1       14.06       16.62      1.20 o
  -8   1   1        8.21       10.73      1.00 o
  -7   1   1      523.47      487.84      5.67 o
  -6   1   1     1226.40     1238.03     13.37 o
  -5   1   1     2730.31     2737.25     29.83 o
  -4   1   1      917.78      855.86     10.33 o
  -3   1   1      416.57      397.95      4.76 o
  -2   1   1      139.84      142.98      2.03 o
  -1   1   1      295.16      273.71     19.14 o
   0   1   1     2282.53     2037.68     37.47 o
   1   1   1      752.47      725.12     11.77 o
   2   1   1     4674.11     4664.51     55.28 o
   3   1   1      925.58      922.77     13.17 o
   4   1   1        3.31        1.52      0.47 o
   5   1   1        4.53        5.70      0.59 o
   6   1   1      116.38      120.86      2.12 o
   7   1   1      185.31      194.64      3.09 o
   8   1   1      186.97      193.50      3.63 o
   9   1   1       28.73       32.77      1.32 o
  10   1   1      138.54      133.72      2.87 o
  11   1   1       69.86       65.79      2.47 o
  12   1   1       30.44       30.54      2.69 o
  13   1   1        0.33        0.66      8.45 o
  14   1   1      102.95      103.72     11.25 o
 -14   2   1       15.58       13.97      5.82 o
 -13   2   1        1.46        4.17      3.36 o
 -12   2   1       81.83       94.82      4.29 o
 -11   2   1        4.76        2.65      1.54 o
 -10   2   1       26.96       21.87      3.74 o
  -9   2   1        0.60        1.29      1.09 o
  -8   2   1        1.55        3.38      1.09 o
  -7   2   1       34.55       40.48      1.39 o
  -6   2   1      208.92      233.97      9.57 o
  -5   2   1       57.72       65.15      1.55 o
  -4   2   1     1083.94     1146.57     17.28 o
  -3   2   1       48.85       40.12      1.22 o
  -2   2   1      136.47      115.13      2.27 o
  -1   2   1      648.79      589.90      8.55 o
   0   2   1     2672.30     2579.47     30.87 o
   1   2   1     1797.99     1777.66     21.92 o
   2   2   1     1257.89     1268.69     17.23 o
   3   2   1      785.31      737.85      9.25 o
   4   2   1      228.33      210.00      3.07 o
   5   2   1      276.14      263.20     10.79 o
   6   2   1      128.74      142.03      3.26 o
   7   2   1       68.39       65.97      2.00 o
   8   2   1       44.90       44.99      1.61 o
   9   2   1      122.71      120.24      3.28 o
  10   2   1        0.04       -0.39      1.26 o
  11   2   1      208.31      213.99      4.17 o
  12   2   1      137.65      139.93      4.25 o
  13   2   1       80.28       72.25      4.78 o
  14   2   1        1.33       -1.19      5.94 o
 -13   3   1       85.69      101.99     26.38 o
 -12   3   1      228.51      235.42     16.14 o
 -11   3   1      154.90      164.89     17.58 o
 -10   3   1       29.29       21.13      2.37 o
  -9   3   1      138.94      134.97      3.77 o
  -8   3   1       16.71       15.24      1.68 o
  -7   3   1     2358.47     2353.60     30.89 o
  -6   3   1        1.73        1.05      1.06 o
  -5   3   1      729.24      794.74      9.90 o
  -4   3   1      404.25      404.02      6.27 o
  -3   3   1        3.34        2.26      1.19 o
  -2   3   1       21.72       28.90      2.41 o
  -1   3   1       49.80       60.31      2.74 o
   0   3   1        6.63        9.36      3.59 o
   1   3   1     4023.20     4237.38     60.59 o
   2   3   1        1.41        3.46      1.19 o
   3   3   1       63.85       55.96      4.04 o
   4   3   1      530.92      568.30      7.69 o
   5   3   1       90.86       94.36      2.13 o
   6   3   1      164.92      177.71      3.65 o
   7   3   1      899.20      877.77     13.17 o
   8   3   1      121.81      121.16      9.43 o
   9   3   1       39.68       40.78      3.21 o
  10   3   1       10.94       12.87      2.51 o
  11   3   1       13.87       12.17      2.74 o
  12   3   1      366.36      459.96     27.69 o
  13   3   1       29.93       28.24      4.49 o
 -12   4   1      155.26      182.26     10.61 o
 -11   4   1       11.56       14.26      2.82 o
 -10   4   1       36.04       45.41      3.33 o
  -9   4   1        1.09        0.31      4.99 o
  -8   4   1      167.72      166.99     15.83 o
  -7   4   1        0.63       -1.05      1.47 o
  -6   4   1     1039.80     1070.95     21.83 o
  -5   4   1       90.73       87.30      2.49 o
  -4   4   1      196.34      189.78      4.04 o
  -3   4   1       83.39       82.41      8.29 o
  -2   4   1       34.28       30.02      1.40 o
  -1   4   1       83.79       78.51      2.05 o
   0   4   1       17.40       23.36      2.97 o
   1   4   1      607.50      674.49     10.82 o
   2   4   1        7.45        6.65      0.90 o
   3   4   1       26.61       34.81      1.50 o
   4   4   1        4.04        2.36      0.78 o
   5   4   1      352.89      345.85      5.49 o
   6   4   1      324.81      327.01      6.64 o
   7   4   1        0.10       -0.32      0.88 o
   8   4   1      163.25      166.92     16.39 o
   9   4   1       35.70       32.06      2.98 o
  10   4   1        2.13        3.76      2.47 o
  11   4   1       38.69       35.65      3.63 o
  12   4   1        5.13       -0.25      4.45 o
 -11   5   1       28.41       28.35      4.59 o
 -10   5   1        0.15        1.99      3.98 o
  -9   5   1        0.00        3.76      7.78 o
  -8   5   1       48.11       49.47      6.40 o
  -7   5   1       60.35       58.64      2.91 o
  -6   5   1      156.70      146.13      4.01 o
  -5   5   1      393.87      431.34     20.45 o
  -4   5   1      132.00      122.72      5.74 o
  -3   5   1       83.66       80.78      3.73 o
  -2   5   1       21.23       19.39      1.82 o
  -1   5   1        0.88       -0.28      1.54 o
   0   5   1       15.85       21.46      3.21 o
   1   5   1      135.99      123.19      3.74 o
   2   5   1        0.21        0.64      2.28 o
   3   5   1       20.55       16.22      3.45 o
   4   5   1      132.66      159.14      3.68 o
   5   5   1        7.26        7.13      1.80 o
   6   5   1      159.56      149.24     10.87 o
   7   5   1       18.97       16.89      5.27 o
   8   5   1        2.77       -2.05      3.05 o
   9   5   1        0.04       -4.55      4.34 o
  10   5   1        9.33        7.10     12.19 o
  11   5   1       10.98       10.63      7.22 o
  -9   6   1        3.90        1.02      5.17 o
  -8   6   1        0.80       -0.14      3.79 o
  -7   6   1       54.35       43.74     12.45 o
  -6   6   1        9.62        4.88      3.39 o
  -5   6   1        2.70        1.95      3.04 o
  -4   6   1      133.31      138.58      4.99 o
  -3   6   1        1.82       -0.61      3.63 o
  -2   6   1       38.16       38.65      3.02 o
  -1   6   1       28.37       28.87      4.55 o
   0   6   1        4.03        0.98      2.80 o
   1   6   1      160.80      158.66      5.52 o
   2   6   1      161.72      155.87      6.71 o
   3   6   1       17.63       18.27      2.30 o
   4   6   1        1.43       -0.37      4.99 o
   5   6   1      216.66      240.29      8.44 o
   6   6   1      209.29      227.27     23.81 o
   7   6   1        0.11        3.52      7.71 o
   8   6   1      188.54      210.91      9.31 o
   9   6   1        2.43        7.15      5.92 o
  -6   7   1        9.09        2.78      3.99 o
  -5   7   1        5.69        1.99      6.80 o
  -4   7   1        2.55        0.02      3.82 o
  -3   7   1        8.47       13.30      9.15 o
  -2   7   1       13.91       15.60      3.77 o
  -1   7   1        6.64        5.98      5.10 o
   0   7   1      227.19      211.06      7.17 o
   1   7   1       81.10       78.13      5.30 o
   2   7   1        2.53        2.47      3.88 o
   3   7   1       81.54       86.60     19.68 o
   4   7   1       79.21       80.81      6.05 o
   5   7   1        7.35        4.75      4.42 o
   6   7   1      358.55      365.70     13.73 o
 -15   0   2      189.71      265.26     14.01 o
 -14   0   2      220.42      203.22     11.14 o
 -13   0   2       33.12       27.00      4.19 o
 -12   0   2      866.48      834.54     20.37 o
 -11   0   2      870.97      860.04     20.68 o
 -10   0   2        9.62        8.67      2.07 o
  -9   0   2       18.99       15.06      1.71 o
  -8   0   2      842.19      909.83     14.99 o
  -7   0   2      864.80      937.26     14.41 o
  -6   0   2     1859.35     1948.26     29.06 o
  -5   0   2      116.09      164.15      3.35 o
  -4   0   2      459.54      541.82      8.52 o
  -3   0   2     1145.34     1017.95     16.84 o
   2   0   2     2052.26     1967.02     35.63 o
   3   0   2      226.72      201.70      3.34 o
   4   0   2       46.81       36.86      1.27 o
   5   0   2      447.72      435.20      7.08 o
   6   0   2      151.94      156.25      3.26 o
   7   0   2     5946.18     6306.65    100.08 o
   8   0   2        1.02        0.68      1.34 o
   9   0   2      261.64      247.18      6.56 o
  10   0   2       24.36       24.88      1.81 o
  11   0   2      220.76      216.88      5.76 o
  12   0   2      141.12      147.44      6.96 o
  13   0   2       70.47       74.12      6.28 o
  14   0   2      133.39      144.28      8.45 o
 -14   1   2       20.60       23.03      3.92 o
 -13   1   2       52.50       46.31      3.28 o
 -12   1   2        2.13       -2.48      1.65 o
 -11   1   2       23.46       14.75      1.93 o
 -10   1   2      380.12      385.94     16.39 o
  -9   1   2      270.95      287.25      4.37 o
  -8   1   2      124.43      141.00      7.12 o
  -7   1   2      253.16      268.67      3.63 o
  -6   1   2      189.73      208.64      3.05 o
  -5   1   2     1328.71     1290.41     14.97 o
  -4   1   2     1468.51     1398.31     15.58 o
  -3   1   2       71.42       73.85      1.50 o
  -2   1   2        1.31        3.99      0.61 o
  -1   1   2      406.21      376.98      5.36 o
   0   1   2     3894.92     3781.09     67.53 o
   1   1   2     1306.19     1219.27     25.40 o
   2   1   2     7350.73     8522.17    319.91 o
   3   1   2     3188.99     3199.43     32.14 o
   4   1   2      363.99      326.80      4.17 o
   5   1   2       17.40       20.42      0.75 o
   6   1   2       61.37       57.14      3.74 o
   7   1   2      226.61      217.24      2.95 o
   8   1   2      187.63      210.24      5.10 o
   9   1   2       54.55       66.61      2.02 o
  10   1   2        0.44        0.43      1.27 o
  11   1   2       39.62       38.32      1.93 o
  12   1   2      227.63      228.23      7.28 o
  13   1   2        0.05       -2.08      2.80 o
  14   1   2       89.77       91.07      4.83 o
 -14   2   2        0.02        0.68      8.67 o
 -13   2   2        1.26       -1.70      2.96 o
 -12   2   2       21.03       17.10      3.15 o
 -11   2   2      589.49      604.30     10.14 o
 -10   2   2      222.02      213.12      4.08 o
  -9   2   2       68.47       68.43      6.14 o
  -8   2   2       40.68       44.81      1.55 o
  -7   2   2        1.74        0.78      1.36 o
  -6   2   2      137.53      138.05      4.28 o
  -5   2   2      667.43      732.87      9.86 o
  -4   2   2       83.59       94.53      4.31 o
  -3   2   2      693.81      648.51      8.64 o
  -2   2   2       29.81       26.73      1.82 o
  -1   2   2      126.41      134.03      2.86 o
   0   2   2      123.74      111.09      1.98 o
   1   2   2      466.47      432.00      6.23 o
   2   2   2        5.23        4.48      3.22 o
   3   2   2      578.83      609.51      9.61 o
   4   2   2       77.68       73.02      3.90 o
   5   2   2      456.56      479.53      9.14 o
   6   2   2        0.45       -0.07      1.70 o
   7   2   2        1.11       -0.29      0.89 o
   8   2   2      163.65      169.31      2.88 o
   9   2   2      410.51      438.63     13.38 o
  10   2   2      282.93      292.11      6.69 o
  11   2   2      321.80      361.66     24.49 o
  12   2   2       28.01       27.70      2.90 o
  13   2   2      149.94      152.78      7.12 o
  14   2   2       22.46       24.14     11.08 o
 -13   3   2       36.17       27.90     21.14 o
 -12   3   2        1.20        1.21      3.30 o
 -11   3   2      437.59      447.66     10.72 o
 -10   3   2       27.26       34.45      2.27 o
  -9   3   2       77.38       73.84      2.57 o
  -8   3   2      244.81      251.49     11.10 o
  -7   3   2        0.56        0.67      1.87 o
  -6   3   2      451.39      458.33      8.32 o
  -5   3   2     1291.37     1402.28     42.78 o
  -4   3   2      753.01      812.81     22.83 o
  -3   3   2        0.06       -0.20      0.89 o
  -2   3   2      261.98      232.65      4.92 o
  -1   3   2       86.45       82.86      1.88 o
   0   3   2     1499.79     1564.98     23.95 o
   1   3   2     1056.55     1168.48     20.10 o
   2   3   2      464.00      497.48     22.33 o
   3   3   2       12.99       21.48      2.11 o
   4   3   2        0.27        1.48      0.93 o
   5   3   2      462.14      466.95     20.79 o
   6   3   2       47.80       53.57      1.71 o
   7   3   2      201.38      222.87      9.91 o
   8   3   2      778.11      800.36     12.55 o
   9   3   2      236.66      253.38      4.89 o
  10   3   2        2.41        2.20      1.55 o
  11   3   2        2.25        6.45      2.54 o
  12   3   2       58.80       63.66      4.79 o
  13   3   2       16.60       20.80      3.93 o
 -12   4   2       78.35       86.31      7.50 o
 -11   4   2      104.78      103.83     13.82 o
 -10   4   2      101.57      120.02     21.36 o
  -9   4   2        7.93       10.05      1.72 o
  -8   4   2      305.01      296.67      9.39 o
  -7   4   2       69.51       71.52      8.53 o
  -6   4   2       41.66       36.58      3.15 o
  -5   4   2      683.61      717.34     31.70 o
  -4   4   2      120.58      125.77      3.51 o
  -3   4   2        6.44        5.29      1.51 o
  -2   4   2      608.27      628.43      9.23 o
  -1   4   2      778.62      797.39     15.82 o
   0   4   2      327.00      352.78     20.95 o
   1   4   2      217.53      213.42      7.12 o
   2   4   2        0.63        2.33      1.01 o
   3   4   2       22.72       20.18      2.31 o
   4   4   2      100.87      102.88      2.98 o
   5   4   2      170.06      186.52      4.70 o
   6   4   2       56.58       59.30      3.64 o
   7   4   2      940.77      967.98     18.40 o
   8   4   2       24.26       22.53      5.11 o
   9   4   2        0.30       -3.19      2.12 o
  10   4   2       77.38       74.36      4.41 o
  11   4   2       30.87       31.98      4.23 o
  12   4   2       91.41       84.74      5.76 o
 -11   5   2        0.13       -6.76     12.01 o
 -10   5   2        9.31       10.16      8.55 o
  -9   5   2        0.59        2.89      3.52 o
  -8   5   2        1.58        6.42      3.82 o
  -7   5   2       17.99       22.28      6.72 o
  -6   5   2      154.05      168.30     13.76 o
  -5   5   2        0.24       -0.63      1.78 o
  -4   5   2      121.47      126.20      6.14 o
  -3   5   2      183.98      180.15      4.57 o
  -2   5   2        0.37        0.72      1.50 o
  -1   5   2        7.85       11.72      2.23 o
   0   5   2       64.57       63.96      2.89 o
   1   5   2      279.24      258.22      5.42 o
   2   5   2      242.27      263.57      5.56 o
   3   5   2       96.74      100.79      9.51 o
   4   5   2       74.36       76.12      4.56 o
   5   5   2      119.00      134.33      5.45 o
   6   5   2        2.66        5.50      3.38 o
   7   5   2       54.59       52.27      4.01 o
   8   5   2        2.74        2.68      3.48 o
   9   5   2        5.85       10.74      5.34 o
  10   5   2        4.35        6.51      5.78 o
  11   5   2        8.20        8.67      6.60 o
  -9   6   2       13.18        7.53      4.22 o
  -8   6   2       69.36       64.13     10.46 o
  -7   6   2      135.36      140.58     10.80 o
  -6   6   2      189.31      192.19     23.17 o
  -5   6   2      137.22      151.49      6.14 o
  -4   6   2      361.67      391.43      9.40 o
  -3   6   2       54.51       55.29      3.08 o
  -2   6   2      181.09      190.57      7.00 o
  -1   6   2       96.33       98.87      3.91 o
   0   6   2      251.53      236.11      6.62 o
   1   6   2       89.06       72.71      3.52 o
   2   6   2      253.35      212.00      6.78 o
   3   6   2       24.27       24.57      7.30 o
   4   6   2       17.10       20.20      3.97 o
   5   6   2      113.11      112.85      5.71 o
   6   6   2        6.86       -4.70      3.14 o
   7   6   2       85.80       90.09      5.72 o
   8   6   2        5.17        6.85      4.07 o
   9   6   2        3.76       19.56      6.53 o
  -6   7   2       89.49       98.43      9.24 o
  -5   7   2       14.50        4.42      4.72 o
  -4   7   2       18.74       17.60      4.84 o
  -3   7   2        0.23        1.82      3.23 o
  -2   7   2        3.92        3.39      5.33 o
  -1   7   2        1.14        1.10      2.79 o
   0   7   2      276.02      255.13     10.20 o
   1   7   2        2.23        2.47      3.38 o
   2   7   2       83.19       90.87      6.21 o
   3   7   2       42.31       36.80      4.78 o
   4   7   2       35.80       35.98      4.75 o
   5   7   2       38.24       37.61      4.94 o
   6   7   2       13.60        8.02      4.53 o
 -14   1   3        5.11        6.38      4.49 o
 -13   1   3      100.72       98.89      4.42 o
 -12   1   3       55.78       48.65      7.54 o
 -11   1   3       38.89       27.09      3.81 o
 -10   1   3        1.10        0.90      1.27 o
  -9   1   3      252.98      231.53      4.06 o
  -8   1   3        6.42        5.35      0.96 o
  -7   1   3      204.95      207.27      3.15 o
  -6   1   3        4.52        5.29      0.84 o
  -5   1   3      370.92      335.73      5.42 o
  -4   1   3        0.95       -0.70      0.64 o
  -3   1   3      855.02      807.77     10.40 o
  -2   1   3      247.69      230.02      3.76 o
  -1   1   3     1172.72     1065.32     11.54 o
   0   1   3     4810.03     4737.67     66.33 o
   3   1   3     1192.56     1088.16     11.34 o
   4   1   3      106.25       96.43      1.63 o
   5   1   3       99.47      107.46      1.76 o
   6   1   3       21.10       21.00      1.02 o
   7   1   3      521.76      533.91     21.83 o
   8   1   3       89.68       96.69      2.05 o
   9   1   3      257.42      262.35      4.44 o
  10   1   3       23.66       23.33      1.46 o
  11   1   3      105.78      118.36      9.51 o
  12   1   3       57.11       60.03      3.52 o
  13   1   3      111.44      114.57      8.64 o
  14   1   3        2.06        5.13      3.74 o
 -14   2   3        1.63       -4.76      6.61 o
 -13   2   3       16.39       19.23      5.68 o
 -12   2   3       27.39       26.59      3.03 o
 -11   2   3     1296.56     1293.80     24.62 o
 -10   2   3      233.57      212.41      4.55 o
  -9   2   3      216.63      223.27      4.02 o
  -8   2   3        0.03        1.25      1.70 o
  -7   2   3      230.06      264.01      7.42 o
  -6   2   3       42.82       44.12      1.37 o
  -5   2   3      205.24      206.20      5.81 o
  -4   2   3      606.85      616.10     14.25 o
  -3   2   3        0.06        0.70      1.69 o
  -2   2   3      311.39      319.53      4.58 o
  -1   2   3        4.42        3.25      0.59 o
   0   2   3     1482.88     1434.38     23.01 o
   1   2   3      425.82      416.10      6.03 o
   2   2   3      495.35      442.31      7.78 o
   3   2   3       13.77       26.35      1.03 o
   4   2   3        2.38        2.65      0.50 o
   5   2   3      447.93      418.73      4.91 o
   6   2   3      127.86      141.67      2.73 o
   7   2   3      774.38      779.48     13.48 o
   8   2   3     1212.78     1183.76     15.28 o
   9   2   3      499.85      504.54     12.02 o
  10   2   3      307.77      297.18      5.37 o
  11   2   3       10.31       13.36      3.02 o
  12   2   3       42.44       48.56      3.38 o
  13   2   3       37.28       31.10      5.58 o
  14   2   3       52.12       67.12      7.68 o
 -13   3   3      249.33      270.80     25.90 o
 -12   3   3       17.57       16.23      4.05 o
 -11   3   3      213.95      230.34      8.41 o
 -10   3   3      184.28      197.34     14.07 o
  -9   3   3       18.92       17.93      2.04 o
  -8   3   3       61.59       63.85      3.81 o
  -7   3   3       82.51       96.65      2.83 o
  -6   3   3       37.94       45.12      1.72 o
  -5   3   3      360.19      396.04      5.68 o
  -4   3   3        6.79        7.19      1.19 o
  -3   3   3        1.82        1.52      1.26 o
  -2   3   3       79.68       69.08      3.92 o
  -1   3   3      154.92      160.54      3.64 o
   0   3   3      600.29      614.29      8.21 o
   1   3   3      159.97      167.64      3.12 o
   2   3   3       31.75       22.20      2.03 o
   3   3   3       23.76       16.14      2.11 o
   4   3   3       42.63       42.03      1.61 o
   5   3   3        7.38        3.02      1.14 o
   6   3   3      211.98      211.81      3.79 o
   7   3   3      199.19      187.41      8.54 o
   8   3   3      865.59      906.95     14.95 o
   9   3   3        5.33        4.20      1.70 o
  10   3   3       46.47       44.76      3.20 o
  11   3   3        7.43        8.76      3.05 o
  12   3   3       13.40        9.28      3.85 o
  13   3   3       16.16       19.95      4.54 o
 -12   4   3        2.14        1.80      3.59 o
 -11   4   3        8.77        6.41      6.51 o
 -10   4   3       19.41       15.71      2.36 o
  -9   4   3        0.46       -0.80      1.27 o
  -8   4   3       48.49       36.46      4.12 o
  -7   4   3      172.32      190.63     20.84 o
  -6   4   3     1153.65     1168.68     49.32 o
  -5   4   3      793.56      780.30     12.74 o
  -4   4   3       98.06      106.23      3.35 o
  -3   4   3      313.76      322.29      5.60 o
  -2   4   3        1.43        1.50      1.26 o
  -1   4   3      225.29      225.43      6.07 o
   0   4   3      447.17      511.39      9.15 o
   1   4   3      655.23      703.09     31.78 o
   2   4   3      196.96      194.36      3.96 o
   3   4   3      194.69      208.84      4.98 o
   4   4   3        6.26        6.68      5.83 o
   5   4   3       50.69       58.56      3.02 o
   6   4   3      222.05      211.48      5.01 o
   7   4   3        1.78        1.39      4.75 o
   8   4   3        4.67        3.51      2.96 o
   9   4   3        0.35        1.11      2.76 o
  10   4   3        1.40        2.09      2.72 o
  11   4   3        1.99        3.06      3.10 o
  12   4   3      158.71      152.15      7.73 o
 -11   5   3       50.51       48.44      5.40 o
 -10   5   3      139.66      143.59      7.78 o
  -9   5   3       27.35       25.08      3.93 o
  -8   5   3        0.46       -0.68      3.20 o
  -7   5   3       75.27       79.20     10.00 o
  -6   5   3       37.69       36.20      2.69 o
  -5   5   3      311.59      321.98      7.59 o
  -4   5   3     1428.40     1557.35     53.23 o
  -3   5   3        6.15        7.86      1.87 o
  -2   5   3        7.73        5.42      1.63 o
  -1   5   3        1.25        1.93      1.42 o
   0   5   3      160.89      202.20     19.11 o
   1   5   3        6.33        4.04      1.70 o
   2   5   3        5.72        3.98      1.52 o
   3   5   3       88.91       75.52      3.60 o
   4   5   3        6.73        4.09      2.33 o
   5   5   3        6.38        7.62      2.20 o
   6   5   3       35.84       41.43      3.30 o
   7   5   3       35.77       33.01      3.51 o
   8   5   3        1.03       17.77      3.63 o
   9   5   3      201.10      238.12     27.57 o
  10   5   3        0.55       -3.19      4.09 o
  -9   6   3       31.06       32.26      6.65 o
  -8   6   3        3.39        4.44      4.07 o
  -7   6   3        0.54       -4.74      4.09 o
  -6   6   3       61.95       75.76     12.92 o
  -5   6   3      163.35      162.12      5.66 o
  -4   6   3      400.17      422.72     20.06 o
  -3   6   3      246.04      286.81      7.47 o
  -2   6   3       26.20       24.26      3.94 o
  -1   6   3      152.92      172.38     13.89 o
   0   6   3        0.72        2.46      2.37 o
   1   6   3       63.56       55.10      3.32 o
   2   6   3       11.24       10.09      7.73 o
   3   6   3        9.98        7.67      3.24 o
   4   6   3       23.14       10.72      5.86 o
   5   6   3       23.36       20.89      3.92 o
   6   6   3       43.45       52.81      5.09 o
   7   6   3       21.53       22.70      7.03 o
   8   6   3        0.54        8.37      6.84 o
  -6   7   3      103.83      116.60      7.21 o
  -5   7   3        2.04       -1.83      7.12 o
  -4   7   3       48.99       58.56      5.15 o
  -3   7   3        1.36        2.28      3.13 o
  -2   7   3       13.63       21.99      5.49 o
  -1   7   3        1.76       -0.47      3.40 o
   0   7   3       21.00       25.85      5.79 o
   1   7   3       11.70       13.34      4.73 o
   2   7   3        4.23        3.77      3.97 o
   3   7   3        0.22        3.22      3.98 o
   4   7   3        2.34        0.85      3.78 o
   5   7   3       10.40       12.40     10.32 o
 -15   0   4        7.87        2.05      5.44 o
 -14   0   4       65.45       56.87      4.90 o
 -13   0   4       47.40       31.21      4.80 o
 -12   0   4        4.21        4.73      3.73 o
 -11   0   4       23.47       22.85      2.87 o
 -10   0   4      707.52      693.01     14.44 o
  -9   0   4      737.72      812.44     14.15 o
  -8   0   4      382.57      347.06      7.28 o
  -7   0   4      198.13      200.05      4.06 o
  -6   0   4       19.05       23.34      1.39 o
  -5   0   4     1005.57      926.18     18.36 o
  -4   0   4     2395.99     2264.12     37.89 o
  -3   0   4       10.48        9.85      0.98 o
  -2   0   4     1433.92     1225.59     29.64 o
  -1   0   4      132.50      103.53      3.18 o
   3   0   4     3017.86     3050.09     69.28 o
   4   0   4      176.40      178.28      3.13 o
   5   0   4       67.71       61.31      1.63 o
   6   0   4      122.64      116.13      2.24 o
   7   0   4       35.92       39.58      1.48 o
   8   0   4      815.64      859.20     14.55 o
   9   0   4       85.03       82.68      2.61 o
  10   0   4        0.80       -1.70      1.19 o
  11   0   4        7.58        9.12      2.36 o
  12   0   4       86.72      100.35      6.26 o
  13   0   4       11.75       14.26      4.43 o
  14   0   4        3.91        0.68      3.37 o
 -14   1   4        0.76        1.46      2.97 o
 -13   1   4        0.10       -0.52      2.81 o
 -12   1   4       44.98       26.02      2.93 o
 -11   1   4        0.01        1.55      1.75 o
 -10   1   4       50.63       51.39      1.97 o
  -9   1   4      417.13      391.35      7.77 o
  -8   1   4      205.34      205.58      3.70 o
  -7   1   4      359.58      355.16      5.92 o
  -6   1   4      188.49      181.30      6.29 o
  -5   1   4     1485.00     1607.97     19.00 o
  -4   1   4     1830.22     1825.98     22.96 o
  -3   1   4      121.23      144.14      2.40 o
  -2   1   4      798.85      712.10      9.26 o
  -1   1   4       17.61       17.45      0.65 o
   0   1   4     6103.46     5981.18     66.17 o
   2   1   4     1773.16     1678.03     26.55 o
   3   1   4     1583.92     1599.84     35.45 o
   4   1   4      304.16      305.91      3.87 o
   5   1   4       29.94       26.03      1.47 o
   6   1   4       25.88       29.84      0.99 o
   7   1   4       13.92       12.78      0.86 o
   8   1   4      250.58      258.37      3.56 o
   9   1   4       32.31       29.35      1.30 o
  10   1   4      189.38      190.86      3.54 o
  11   1   4        0.26        0.37      2.10 o
  12   1   4       14.40        9.48      2.85 o
  13   1   4       31.94       31.86      5.90 o
  14   1   4       66.11       58.53      8.61 o
 -14   2   4        8.35       11.89      7.55 o
 -13   2   4       16.01       11.65      3.82 o
 -12   2   4        6.62        3.09      2.65 o
 -11   2   4       79.27       71.17      3.88 o
 -10   2   4        8.49        1.36      2.08 o
  -9   2   4      453.89      418.60      8.80 o
  -8   2   4      363.92      424.40      7.24 o
  -7   2   4       68.43       75.30      5.40 o
  -6   2   4      214.87      230.92      4.16 o
  -5   2   4      201.30      216.10      3.40 o
  -4   2   4       41.06       35.98      1.94 o
  -3   2   4       90.40       91.53      2.02 o
  -2   2   4      477.07      479.77      9.15 o
  -1   2   4       19.36       22.36      0.95 o
   0   2   4        5.64       14.37      0.70 o
   1   2   4       39.40       45.05      1.76 o
   2   2   4     2659.50     2782.90     48.82 o
   3   2   4      712.81      731.32      9.67 o
   4   2   4     1918.45     2041.38     30.37 o
   5   2   4      357.17      433.90     10.05 o
   6   2   4       60.78       66.60      1.50 o
   7   2   4      178.23      200.40      3.69 o
   8   2   4      459.21      493.43     26.65 o
   9   2   4        0.27       -1.35      1.19 o
  10   2   4      299.80      325.54      6.59 o
  11   2   4      404.60      444.72     23.86 o
  12   2   4       21.10       18.67      3.45 o
  13   2   4        0.00       -2.20      3.32 o
 -13   3   4       44.50       50.96      4.44 o
 -12   3   4      156.34      143.72      5.96 o
 -11   3   4        0.02       -0.83      2.53 o
 -10   3   4       21.81       21.06      2.56 o
  -9   3   4       59.14       55.70      2.18 o
  -8   3   4       11.47       13.20      3.22 o
  -7   3   4       33.58       31.50      1.66 o
  -6   3   4        6.43       12.03      1.25 o
  -5   3   4       74.85       72.27      2.34 o
  -4   3   4        4.43        4.85      3.23 o
  -3   3   4       31.51       38.84      2.68 o
  -2   3   4      324.25      324.69      5.63 o
  -1   3   4       34.31       34.81      1.42 o
   0   3   4       40.76       44.00      2.60 o
   1   3   4        0.75        1.84      1.87 o
   2   3   4      370.49      361.07      9.43 o
   3   3   4      710.48      760.36     12.29 o
   4   3   4      128.73      140.40      6.90 o
   5   3   4       30.19       25.41      1.39 o
   6   3   4        0.17        1.84      1.17 o
   7   3   4      583.87      552.09     10.02 o
   8   3   4      261.16      270.08      5.29 o
   9   3   4      253.22      244.39      4.70 o
  10   3   4       54.87       70.41     11.13 o
  11   3   4        0.82       -0.38      2.69 o
  12   3   4       23.11       21.66      5.89 o
  13   3   4       56.73       41.98      5.54 o
 -12   4   4       25.21        8.37      6.43 o
 -11   4   4       90.06       95.76      6.71 o
 -10   4   4       34.72       35.05      4.69 o
  -9   4   4      120.43      121.56      8.00 o
  -8   4   4       11.48       16.55      3.45 o
  -7   4   4      284.00      270.45     10.44 o
  -6   4   4      836.55      879.49     50.35 o
  -5   4   4     1259.02     1275.94     27.12 o
  -4   4   4      358.43      388.14      6.65 o
  -3   4   4       87.24       81.06      3.28 o
  -2   4   4      161.27      160.23      3.48 o
  -1   4   4        0.02       -1.53      1.02 o
   0   4   4       96.24      100.36      9.06 o
   1   4   4        6.39        5.73      3.05 o
   2   4   4        0.22        1.57      1.52 o
   3   4   4        1.73       -1.50      1.79 o
   4   4   4       19.70       29.64      5.22 o
   5   4   4       11.39       10.67      1.77 o
   6   4   4      122.20      126.08      6.40 o
   7   4   4      130.30      122.57     11.07 o
   8   4   4      132.94      129.33      4.32 o
   9   4   4       17.91       13.00      3.27 o
  10   4   4       39.43       47.62      7.25 o
  11   4   4       17.83       15.11      8.65 o
  12   4   4        0.49        2.42      3.83 o
 -11   5   4      165.13      204.31      9.84 o
 -10   5   4      118.22       99.84     12.81 o
  -9   5   4        0.38       12.36      3.94 o
  -8   5   4        7.50        6.23      3.13 o
  -7   5   4       30.85       30.93      3.90 o
  -6   5   4       67.38       64.12      4.10 o
  -5   5   4      763.09      886.08     63.26 o
  -4   5   4       68.85       70.83      3.07 o
  -3   5   4        2.92        2.23      1.69 o
  -2   5   4       80.88       80.76      3.13 o
  -1   5   4      113.64      123.55      5.21 o
   0   5   4       33.37       28.29      1.87 o
   1   5   4       72.22       66.52      2.74 o
   2   5   4      166.36      178.56      5.43 o
   3   5   4      193.61      170.66      5.28 o
   4   5   4       88.00       76.17      6.94 o
   5   5   4       57.76       45.79      3.13 o
   6   5   4        7.93       12.36      3.17 o
   7   5   4       40.06       48.04      4.84 o
   8   5   4      147.47      171.84      8.12 o
   9   5   4       52.09       68.58      6.53 o
  10   5   4      119.68       94.06      8.39 o
  -9   6   4        4.75        6.45      4.07 o
  -8   6   4       10.35        6.53     11.94 o
  -7   6   4        0.41       -2.90      4.57 o
  -6   6   4        8.37        9.67      2.82 o
  -5   6   4      281.76      290.64      7.97 o
  -4   6   4        0.75       -0.16      2.14 o
  -3   6   4       16.52       14.04      3.59 o
  -2   6   4        1.58        0.19      3.81 o
  -1   6   4       11.82       14.36      2.48 o
   0   6   4       44.48       40.89      5.78 o
   1   6   4      148.13      147.95      9.29 o
   2   6   4      158.92      170.39     12.56 o
   3   6   4        4.78        0.17      4.73 o
   4   6   4        8.55        4.04      3.56 o
   5   6   4      195.00      221.47     13.08 o
   6   6   4        1.21        3.55      4.37 o
   7   6   4       51.82       46.26     16.02 o
   8   6   4       70.26       74.60     10.69 o
  -6   7   4       64.59       51.55      5.38 o
  -5   7   4        0.00        7.22      4.24 o
  -4   7   4        9.05        7.32      4.45 o
  -3   7   4       24.24       30.13      4.55 o
  -2   7   4       57.06       54.26      4.74 o
  -1   7   4       14.91        7.46      3.48 o
   0   7   4       45.23       40.04      5.73 o
   1   7   4       14.20        6.90      7.11 o
   2   7   4        1.21        4.96      5.07 o
   3   7   4       19.55       20.64      4.07 o
   4   7   4       24.94       35.37      4.92 o
   5   7   4        0.54        0.67      6.79 o
 -14   1   5       89.48       90.01      5.82 o
 -13   1   5        3.17       -3.47      3.40 o
 -12   1   5      134.79      127.10      5.72 o
 -11   1   5      804.84      809.29     46.92 o
 -10   1   5      363.38      330.98      6.95 o
  -9   1   5      191.14      191.07      3.72 o
  -8   1   5       77.03       69.70      5.66 o
  -7   1   5       50.81       58.53      1.90 o
  -6   1   5        0.64        1.43      1.09 o
  -5   1   5      708.67      726.31      8.98 o
  -4   1   5      126.54      130.17      4.02 o
  -3   1   5      266.68      279.46      4.63 o
  -2   1   5      506.66      483.60      7.02 o
  -1   1   5      137.06      135.52      3.37 o
   0   1   5      949.29      862.82     11.99 o
   1   1   5      716.84      720.86      9.89 o
   2   1   5      711.43      687.31      9.71 o
   3   1   5      621.92      603.50      7.86 o
   4   1   5        0.01       -0.11      1.27 o
   5   1   5      142.21      133.80      2.18 o
   6   1   5       24.86       22.14      0.79 o
   7   1   5      247.63      267.76      3.58 o
   8   1   5      212.40      206.99      3.42 o
   9   1   5       97.21       95.78      8.12 o
  10   1   5      111.50      111.89      2.82 o
  11   1   5       23.48       28.25      8.08 o
  12   1   5       83.59       84.60      3.54 o
  13   1   5       26.14       30.77      3.47 o
 -14   2   5       38.52       25.56      3.99 o
 -13   2   5        4.07        2.48      3.96 o
 -12   2   5       17.29       10.50      3.27 o
 -11   2   5      365.28      332.75     16.66 o
 -10   2   5       23.46       34.32      3.91 o
  -9   2   5       10.94        7.87      1.85 o
  -8   2   5       57.38       57.78      2.22 o
  -7   2   5      131.74      142.81      3.18 o
  -6   2   5      430.45      419.27      6.68 o
  -5   2   5      458.34      450.68      6.06 o
  -4   2   5     7789.09     8487.52    164.36 o
  -3   2   5       31.03       38.77      2.45 o
  -2   2   5     1306.58     1316.81     15.51 o
  -1   2   5      318.50      348.66      7.55 o
   0   2   5       24.63       16.72      0.84 o
   1   2   5       59.83       59.62      1.71 o
   2   2   5      949.65     1039.02     25.37 o
   3   2   5     3242.83     3392.33     86.17 o
   4   2   5       52.14       47.88      1.44 o
   5   2   5      255.03      253.21      6.83 o
   6   2   5       49.78       49.72      1.36 o
   7   2   5      106.71      104.09      2.17 o
   8   2   5      119.56      113.97      2.45 o
   9   2   5      115.89      121.56      4.46 o
  10   2   5       61.98       59.65      2.55 o
  11   2   5        0.16       -3.42      2.28 o
  12   2   5       57.49       57.75      8.96 o
  13   2   5       37.69       44.40      4.61 o
 -13   3   5        5.49        1.45      4.15 o
 -12   3   5        5.80        1.19      3.24 o
 -11   3   5       19.47       22.42      5.26 o
 -10   3   5        8.34        5.45      4.99 o
  -9   3   5      244.25      227.82      6.40 o
  -8   3   5       76.02       70.83      4.87 o
  -7   3   5        4.29        8.89      2.31 o
  -6   3   5      155.31      143.46      3.41 o
  -5   3   5        0.27        0.25      1.27 o
  -4   3   5      128.21      131.95      3.29 o
  -3   3   5        4.59        9.91      1.81 o
  -2   3   5       41.25       42.24      1.59 o
  -1   3   5      329.13      304.11      4.80 o
   0   3   5        7.30       10.76      0.90 o
   1   3   5      964.29     1007.65     43.65 o
   2   3   5      172.36      208.05      3.88 o
   3   3   5        9.89       10.79      1.69 o
   4   3   5        1.83        3.34      1.07 o
   5   3   5       82.89       91.43      3.23 o
   6   3   5      103.74      111.48      2.90 o
   7   3   5       61.75       61.38      5.63 o
   8   3   5       86.07       93.06      3.19 o
   9   3   5      125.45      130.58      8.10 o
  10   3   5        0.93        3.35      3.09 o
  11   3   5       13.32        7.22      2.81 o
  12   3   5       78.22       69.89      5.02 o
 -12   4   5       21.15       25.64      4.64 o
 -11   4   5       42.28       40.49      4.49 o
 -10   4   5       42.09       40.70      4.42 o
  -9   4   5       21.50       13.16      3.81 o
  -8   4   5        0.74        0.66      2.87 o
  -7   4   5       27.67       26.33      2.68 o
  -6   4   5      331.95      340.20     17.39 o
  -5   4   5       21.29       21.29      2.31 o
  -4   4   5      312.62      298.58      6.48 o
  -3   4   5      387.95      368.96      7.34 o
  -2   4   5      332.16      346.06     11.67 o
  -1   4   5       22.10       20.09      1.29 o
   0   4   5       31.34       25.84      1.30 o
   1   4   5      439.71      403.43      9.40 o
   2   4   5        4.16        1.87      1.80 o
   3   4   5       35.82       31.41      3.73 o
   4   4   5       10.13       13.25      1.96 o
   5   4   5        1.22        1.95      1.74 o
   6   4   5        0.23        0.24      2.28 o
   7   4   5        1.00        0.97      1.97 o
   8   4   5        0.07       -0.38      2.53 o
   9   4   5       11.12        9.78      3.53 o
  10   4   5        8.35        7.80      4.78 o
  11   4   5       12.69        4.33      3.30 o
 -11   5   5      225.75      269.46     11.84 o
 -10   5   5       41.26       37.82      7.24 o
  -9   5   5        8.60       11.61      3.75 o
  -8   5   5       16.30       13.38      3.83 o
  -7   5   5        1.94       -3.11      3.05 o
  -6   5   5      212.20      219.88     10.38 o
  -5   5   5       52.55       58.65      4.08 o
  -4   5   5      199.59      213.62      9.05 o
  -3   5   5     1120.09     1253.41     20.01 o
  -2   5   5       11.03        8.56      1.65 o
  -1   5   5       42.67       42.69      2.16 o
   0   5   5       23.80       21.80      1.89 o
   1   5   5        2.23        1.16      2.20 o
   2   5   5      129.39      128.77      4.49 o
   3   5   5      626.21      552.83     11.93 o
   4   5   5       33.14       40.51      3.04 o
   5   5   5        7.03        5.08      2.16 o
   6   5   5        5.11        3.52      3.21 o
   7   5   5       84.76      103.14      5.64 o
   8   5   5       55.73       45.47      7.76 o
   9   5   5       39.29       77.75      7.31 o
  10   5   5        5.76       -4.87      6.61 o
  -9   6   5        0.02       -0.90      2.04 o
  -8   6   5       13.64       10.70      4.65 o
  -7   6   5        7.87        5.11      3.65 o
  -6   6   5       29.17       28.45      6.30 o
  -5   6   5       37.58       36.65      3.54 o
  -4   6   5       57.74       62.44      7.94 o
  -3   6   5        0.40       -1.70      2.01 o
  -2   6   5        0.70        1.16      2.37 o
  -1   6   5        8.29        9.14      2.04 o
   0   6   5        0.88       -1.84      4.22 o
   1   6   5        0.21        2.72      5.66 o
   2   6   5       22.16       14.06      3.36 o
   3   6   5       69.80       61.27      4.59 o
   4   6   5       12.39        7.08      3.58 o
   5   6   5       30.66       37.95      4.36 o
   6   6   5       59.34       56.41      5.36 o
   7   6   5       30.02       25.22      5.44 o
   8   6   5        7.30       17.92      5.57 o
  -5   7   5        1.48       -0.90      4.15 o
  -4   7   5        9.77       12.49      3.61 o
  -3   7   5       87.30       92.11     14.18 o
  -2   7   5        1.36       -0.17      3.28 o
  -1   7   5        0.66       -5.43      4.23 o
   0   7   5       21.91       18.48     10.87 o
   1   7   5        3.74        6.91      3.73 o
   2   7   5       68.81       67.81      6.58 o
   3   7   5       45.19       67.62      7.57 o
   4   7   5       13.57       21.32      4.91 o
 -14   0   6       19.71       41.55      5.55 o
 -13   0   6       41.14       34.81      5.07 o
 -12   0   6       39.74       53.57      6.29 o
 -11   0   6       76.90       75.95      4.09 o
 -10   0   6       25.13       28.78      2.66 o
  -9   0   6       10.65        7.26      1.90 o
  -8   0   6      778.74      803.37     14.07 o
  -7   0   6       33.94       26.74      1.48 o
  -6   0   6        5.38       11.38      1.66 o
  -5   0   6      673.48      632.94     13.17 o
  -4   0   6     1603.24     1536.80     29.93 o
  -3   0   6      474.14      508.27     10.03 o
  -2   0   6     1506.70     1357.77     31.09 o
  -1   0   6        4.42        7.99      1.17 o
   0   0   6     1287.03     1218.33     27.58 o
   1   0   6     1056.77     1044.90     23.77 o
   3   0   6        1.93        0.51      1.36 o
   4   0   6      304.04      320.40      8.87 o
   5   0   6        2.03        0.68      0.51 o
   6   0   6        2.89        3.56      0.70 o
   7   0   6      244.11      238.25      5.64 o
   8   0   6       46.44       48.93      1.82 o
   9   0   6      322.82      315.81      5.56 o
  10   0   6       10.04       12.36      1.83 o
  11   0   6       37.74       35.59      3.10 o
  12   0   6        0.04       -0.34      2.39 o
  13   0   6      117.24      129.33      7.40 o
 -14   1   6       19.97       11.27      4.07 o
 -13   1   6        2.49        0.28      4.90 o
 -12   1   6       38.21       36.22      3.86 o
 -11   1   6      649.22      596.17     11.61 o
 -10   1   6      526.77      542.24     10.21 o
  -9   1   6     1385.96     1345.90     18.00 o
  -8   1   6       86.44       79.42      2.30 o
  -7   1   6      341.45      359.83      5.42 o
  -6   1   6       54.27       42.35      2.80 o
  -5   1   6      181.36      175.71      5.54 o
  -4   1   6      228.64      259.23      4.30 o
  -3   1   6       21.51       18.93      0.74 o
  -2   1   6      102.68      108.37      1.89 o
  -1   1   6      124.10      102.30      1.95 o
   0   1   6        2.69        4.21      1.62 o
   1   1   6      183.15      163.42      3.38 o
   2   1   6     1285.98     1295.77     83.27 o
   3   1   6      192.67      179.68      2.59 o
   4   1   6      520.46      518.30      6.73 o
   5   1   6       57.21       60.99      2.38 o
   6   1   6      205.60      217.93      4.21 o
   7   1   6      217.13      223.32      4.31 o
   8   1   6      721.16      703.97      9.54 o
   9   1   6      129.84      131.52      5.98 o
  10   1   6      555.82      585.50     24.28 o
  11   1   6        7.70        7.69      1.87 o
  12   1   6      189.19      213.26      6.30 o
  13   1   6       22.66       29.25      3.07 o
 -14   2   6       40.19       39.76     11.89 o
 -13   2   6       22.11       19.27      3.49 o
 -12   2   6       45.75       54.22      4.23 o
 -11   2   6       68.26       68.90      4.05 o
 -10   2   6     1590.29     1631.37     41.27 o
  -9   2   6        2.08        5.43      2.04 o
  -8   2   6      118.97      131.27      9.46 o
  -7   2   6      435.30      421.93      8.84 o
  -6   2   6        2.96        2.97      1.18 o
  -5   2   6      101.36      102.69      2.90 o
  -4   2   6      487.80      597.22     20.09 o
  -3   2   6      753.31      731.75      8.46 o
  -2   2   6        1.05        2.04      1.03 o
  -1   2   6       19.93       25.43      1.01 o
   0   2   6      253.49      256.38      3.92 o
   1   2   6       27.96       33.35      4.60 o
   2   2   6      237.02      243.53      5.49 o
   3   2   6     6996.51     7282.90    163.66 o
   4   2   6      127.03      129.65      2.35 o
   5   2   6       59.86       68.45      3.75 o
   6   2   6      123.86      126.92      2.39 o
   7   2   6       24.93       20.73      1.31 o
   8   2   6        9.41        9.90      1.18 o
   9   2   6     1535.85     1584.59     21.96 o
  10   2   6        0.01       -2.74      1.93 o
  11   2   6       47.27       48.71      3.66 o
  12   2   6       55.28       54.74      4.08 o
  13   2   6        4.03        2.79      3.08 o
 -13   3   6       12.88       14.33      3.88 o
 -12   3   6        1.58       -2.18      3.72 o
 -11   3   6       31.50       29.67      4.40 o
 -10   3   6        0.09       -3.61      2.40 o
  -9   3   6      545.51      505.66     10.15 o
  -8   3   6       78.73       81.69      3.32 o
  -7   3   6       12.17        8.60      2.72 o
  -6   3   6        9.61       10.69      1.44 o
  -5   3   6      112.23      130.19      5.78 o
  -4   3   6       47.44       46.54      1.82 o
  -3   3   6        1.64        1.46      1.01 o
  -2   3   6      696.68      725.24     10.12 o
  -1   3   6       94.99       97.79      2.00 o
   0   3   6      119.89      116.40      2.67 o
   1   3   6       79.24       69.56      1.76 o
   2   3   6      358.28      391.79     25.42 o
   3   3   6        5.47        9.50      1.28 o
   4   3   6        0.17       -0.28      2.95 o
   5   3   6       85.68       95.80      7.93 o
   6   3   6      304.75      315.63      6.66 o
   7   3   6      183.34      183.00     10.47 o
   8   3   6       14.04       12.41      1.59 o
   9   3   6       15.26        8.44      2.72 o
  10   3   6       42.12       35.91      3.36 o
  11   3   6       38.51       32.16      4.30 o
  12   3   6       34.93       33.22      4.40 o
 -12   4   6       40.86       43.68      5.13 o
 -11   4   6        0.00       -1.90      5.77 o
 -10   4   6        0.10        2.18      3.53 o
  -9   4   6       77.85       75.35      5.57 o
  -8   4   6       70.09       56.68      3.53 o
  -7   4   6        0.92        2.61      1.88 o
  -6   4   6        9.19       10.43      2.54 o
  -5   4   6        4.27        5.13      2.25 o
  -4   4   6        7.98       12.70      2.12 o
  -3   4   6      307.19      306.78      6.36 o
  -2   4   6      551.87      576.90     11.63 o
  -1   4   6       27.19       25.77      2.18 o
   0   4   6        0.66        0.32      0.88 o
   1   4   6       85.50       89.35      2.64 o
   2   4   6      841.30      859.27     16.25 o
   3   4   6       66.80       57.45      2.56 o
   4   4   6        0.94        0.66      1.72 o
   5   4   6       52.23       44.42      2.41 o
   6   4   6       52.45       53.63      4.51 o
   7   4   6       77.57       82.67      6.10 o
   8   4   6       56.47       56.93      4.83 o
   9   4   6       67.74       51.79      5.78 o
  10   4   6       21.87       24.53     12.31 o
  11   4   6       21.88       22.09      3.91 o
 -11   5   6       12.88       22.87      7.15 o
 -10   5   6        3.56       12.00      8.15 o
  -9   5   6        4.65        2.33      3.51 o
  -8   5   6      116.01      126.69      6.02 o
  -7   5   6      329.66      325.73     28.57 o
  -6   5   6      104.38      112.79      5.30 o
  -5   5   6       38.42       37.00      3.72 o
  -4   5   6     1104.13     1257.88    101.29 o
  -3   5   6     1113.28     1179.15     29.27 o
  -2   5   6      110.47      107.31      3.50 o
  -1   5   6      612.53      645.06     24.12 o
   0   5   6      498.13      516.57      9.49 o
   1   5   6       18.48       20.25      2.71 o
   2   5   6      295.81      316.74     11.14 o
   3   5   6      269.28      255.56     20.20 o
   4   5   6       27.81       20.76      4.91 o
   5   5   6       73.61       67.66      3.34 o
   6   5   6        5.92       -1.63      6.69 o
   7   5   6       19.76       17.15      4.47 o
   8   5   6       79.48       77.10      6.43 o
   9   5   6        7.06       12.29      4.81 o
  10   5   6        3.50        9.12      5.75 o
  -9   6   6       40.65       24.38      4.74 o
  -8   6   6        7.82        5.82      3.80 o
  -7   6   6        4.00        5.94      3.57 o
  -6   6   6      198.34      230.70      7.94 o
  -5   6   6       12.34       12.07      3.54 o
  -4   6   6       34.47       31.65      2.81 o
  -3   6   6      283.78      262.85      9.34 o
  -2   6   6        6.88       10.90      2.33 o
  -1   6   6       52.83       48.87      3.10 o
   0   6   6        6.98        8.84      2.04 o
   1   6   6       37.21       28.10      3.49 o
   2   6   6        0.02        3.28      3.26 o
   3   6   6      115.95       90.11      5.31 o
   4   6   6        0.43       -0.78      5.75 o
   5   6   6       55.61       53.27      4.88 o
   6   6   6        7.60       10.59      4.73 o
   7   6   6       49.96       54.11      8.03 o
  -5   7   6        3.09        7.14      4.02 o
  -4   7   6        0.35        4.39      5.95 o
  -3   7   6        2.66        3.23      4.08 o
  -2   7   6       16.08       21.12      5.27 o
  -1   7   6       33.20       42.47      5.67 o
   0   7   6        8.45        3.28      3.78 o
   1   7   6       22.24       20.27      4.59 o
   2   7   6        3.81        1.45      4.83 o
   3   7   6        0.53        6.42      4.39 o
   4   7   6        5.71        0.00      6.81 o
 -14   1   7        1.03       -2.10      3.23 o
 -13   1   7        0.35       -3.08      3.46 o
 -12   1   7        0.21       -2.08      2.58 o
 -11   1   7       71.16       74.88      5.23 o
 -10   1   7      143.88      128.09      4.40 o
  -9   1   7      726.20      797.76     21.04 o
  -8   1   7      669.81      617.78      9.60 o
  -7   1   7       16.71       15.62      4.50 o
  -6   1   7      207.22      197.23      6.20 o
  -5   1   7        5.14       -0.26      1.17 o
  -4   1   7       73.03       68.49      1.50 o
  -3   1   7       46.21       45.20      1.24 o
  -2   1   7      435.15      533.69     24.50 o
  -1   1   7      172.89      196.29      3.31 o
   0   1   7       11.04       10.57      0.69 o
   1   1   7      671.28      654.18     11.10 o
   2   1   7     1204.86     1311.96     54.87 o
   3   1   7     2304.69     2276.26     34.73 o
   4   1   7     1736.72     1838.24     29.77 o
   5   1   7      418.72      441.04      5.97 o
   6   1   7        0.14        0.27      0.56 o
   7   1   7      174.44      186.11      3.24 o
   8   1   7       46.29       44.63      1.89 o
   9   1   7       56.94       52.38      2.92 o
  10   1   7      636.53      667.59     13.58 o
  11   1   7      286.35      299.95      6.99 o
  12   1   7        0.31        0.89      1.72 o
  13   1   7        7.73       12.54      2.53 o
 -14   2   7        0.85        4.66      3.42 o
 -13   2   7        3.72        3.71      3.77 o
 -12   2   7       27.28       32.19      3.54 o
 -11   2   7        0.42       -5.13      5.27 o
 -10   2   7      288.16      295.27      9.86 o
  -9   2   7      152.87      116.90      6.35 o
  -8   2   7      404.78      378.42      7.80 o
  -7   2   7        3.39        7.51      1.37 o
  -6   2   7       29.58       40.91      1.70 o
  -5   2   7       25.06       18.19      3.52 o
  -4   2   7        0.45        0.26      1.09 o
  -3   2   7     1852.91     1967.57     24.60 o
  -2   2   7      181.01      190.10      4.50 o
  -1   2   7        1.17        0.69      1.19 o
   0   2   7      267.33      244.64      8.37 o
   1   2   7     1172.75     1178.32     15.35 o
   2   2   7      162.12      159.14      3.23 o
   3   2   7     3846.02     4014.19    121.78 o
   4   2   7      389.45      396.86      5.32 o
   5   2   7       27.08       28.46      1.07 o
   6   2   7       19.30       22.84      1.17 o
   7   2   7       11.75       15.64      1.36 o
   8   2   7       14.39       14.20      1.14 o
   9   2   7      255.10      280.56      5.40 o
  10   2   7      530.72      560.93     38.81 o
  11   2   7        0.42        0.88      2.33 o
  12   2   7       21.73       18.51      3.35 o
 -13   3   7       74.83       60.40      5.13 o
 -12   3   7        0.04        6.48      3.83 o
 -11   3   7        2.09       -2.58      3.23 o
 -10   3   7       31.43       26.42      3.92 o
  -9   3   7       89.82       87.49      4.73 o
  -8   3   7       39.06       26.21      2.36 o
  -7   3   7       31.83       28.22      2.32 o
  -6   3   7        0.54        2.34      2.06 o
  -5   3   7      262.36      268.55      8.52 o
  -4   3   7       12.40       19.14      1.13 o
  -3   3   7      418.32      429.12      6.12 o
  -2   3   7       65.31       60.30      2.02 o
  -1   3   7      392.46      357.69      5.55 o
   0   3   7       17.24       18.30      3.91 o
   1   3   7       27.36       30.06      1.81 o
   2   3   7        2.60        5.34      0.72 o
   3   3   7       45.34       49.01      3.09 o
   4   3   7        4.08        4.68      1.16 o
   5   3   7       96.36       95.39      2.50 o
   6   3   7       12.06       16.77      2.89 o
   7   3   7       34.19       32.30      2.49 o
   8   3   7       60.31       63.78      5.67 o
   9   3   7       95.70       98.45     18.27 o
  10   3   7        0.12        8.05      3.09 o
  11   3   7        4.82        5.66      2.95 o
  12   3   7       10.93        9.99      6.12 o
 -12   4   7        0.30       -1.38     10.34 o
 -11   4   7       25.67       31.48      4.78 o
 -10   4   7       48.86       64.02      8.54 o
  -9   4   7       88.03       73.10      4.92 o
  -8   4   7      248.52      227.02      7.98 o
  -7   4   7        3.14        5.12      2.08 o
  -6   4   7      149.85      161.33      4.61 o
  -5   4   7       13.34       14.09      1.58 o
  -4   4   7      393.66      399.59     10.16 o
  -3   4   7        2.67        2.40      1.27 o
  -2   4   7      141.16      138.31      3.38 o
  -1   4   7      286.45      282.02      5.26 o
   0   4   7       14.19       17.73      1.63 o
   1   4   7       13.56       11.69      1.27 o
   2   4   7      136.13      134.94      5.57 o
   3   4   7      156.10      143.59      3.82 o
   4   4   7       10.72       11.96      2.00 o
   5   4   7      195.71      178.43     17.04 o
   6   4   7        3.48        4.05      1.71 o
   7   4   7        2.18        4.78      2.77 o
   8   4   7        5.94        4.91     10.32 o
   9   4   7       49.69       62.55      6.10 o
  10   4   7        2.89        3.13      2.94 o
  11   4   7      102.32      137.20     15.48 o
 -10   5   7       26.87       29.69      5.18 o
  -9   5   7       58.24       53.69     14.19 o
  -8   5   7       13.86       19.65      6.67 o
  -7   5   7        5.75        9.30      3.57 o
  -6   5   7       28.61       27.39      3.76 o
  -5   5   7        6.66        3.08      2.80 o
  -4   5   7     1774.02     1853.63     38.35 o
  -3   5   7      694.41      713.39     16.04 o
  -2   5   7        0.52        1.78      1.67 o
  -1   5   7        1.89        0.81      1.69 o
   0   5   7        5.18        2.94      2.47 o
   1   5   7        8.63        7.90      2.45 o
   2   5   7      157.05      154.77      5.15 o
   3   5   7       17.58       16.62      3.24 o
   4   5   7       62.80       55.57     10.92 o
   5   5   7       17.75       10.46      2.79 o
   6   5   7       36.36       20.51      4.00 o
   7   5   7        0.01        1.23      4.10 o
   8   5   7        1.54        2.44      4.16 o
   9   5   7       98.59      102.19      7.75 o
  -8   6   7        1.19        1.65      4.07 o
  -7   6   7       48.49       47.40      5.05 o
  -6   6   7        1.83        3.22      3.42 o
  -5   6   7       56.05       44.44      3.78 o
  -4   6   7       27.37       21.22      2.71 o
  -3   6   7       85.17       97.69      4.54 o
  -2   6   7       47.94       51.15      7.86 o
  -1   6   7       37.98       33.69      3.86 o
   0   6   7       24.62       31.88      3.85 o
   1   6   7        6.89        4.89      3.19 o
   2   6   7        3.36        1.47      2.94 o
   3   6   7       32.01       30.51      4.71 o
   4   6   7       63.19       59.30      4.67 o
   5   6   7       42.58       41.41      5.45 o
   6   6   7        0.56       -3.20      4.56 o
   7   6   7        9.21        6.51      4.56 o
  -4   7   7       46.43       48.84      4.82 o
  -3   7   7       30.99       40.34      5.43 o
  -2   7   7       48.44       47.90      8.04 o
  -1   7   7       27.39       36.85      8.33 o
   0   7   7       36.33       35.83      6.18 o
   1   7   7       19.27       20.45      7.33 o
   2   7   7        2.64        4.98      3.78 o
   3   7   7        0.35        2.00      4.91 o
 -14   0   8        0.35        2.05      4.92 o
 -13   0   8       29.71       49.27      9.87 o
 -12   0   8       95.53      113.83     10.84 o
 -11   0   8       32.76       35.59      7.77 o
 -10   0   8       31.35       32.09      2.66 o
  -9   0   8     1025.00     1038.61     26.97 o
  -8   0   8     3151.04     3248.95     66.16 o
  -7   0   8      401.47      326.48      8.95 o
  -6   0   8       20.56       20.30      2.00 o
  -5   0   8       50.78       51.70      2.63 o
  -4   0   8        8.84        6.78      1.36 o
  -3   0   8      280.45      289.81      8.44 o
  -2   0   8       23.57       38.44      2.43 o
  -1   0   8      627.71      580.19     14.48 o
   0   0   8      310.95      244.79      6.54 o
   1   0   8     1299.55     1242.63     23.15 o
   3   0   8      210.07      171.68      5.81 o
   5   0   8      114.71      101.96      4.99 o
   6   0   8      300.23      287.35      9.28 o
   7   0   8        0.12        0.00      1.70 o
   8   0   8      276.96      276.69      6.07 o
   9   0   8      125.27      125.82      3.51 o
  10   0   8      114.32      112.72      4.70 o
  11   0   8       69.46       61.48      3.48 o
  12   0   8      174.69      169.42     12.55 o
  13   0   8      254.02      270.91     18.02 o
 -14   1   8        3.13        1.18      2.37 o
 -13   1   8        4.64       13.72      7.82 o
 -12   1   8       15.14       26.56      3.45 o
 -11   1   8       97.06      106.33     10.87 o
 -10   1   8        6.34       10.82      4.43 o
  -9   1   8        3.15        2.21      2.88 o
  -8   1   8      233.31      208.25      5.14 o
  -7   1   8      577.45      540.83      8.80 o
  -6   1   8       43.85       44.92      1.84 o
  -5   1   8     1059.57     1120.93     24.08 o
  -4   1   8      698.63      653.88     10.32 o
  -3   1   8     1316.95     1344.72     17.05 o
  -2   1   8     2197.60     2278.94     42.66 o
  -1   1   8      302.01      301.91     11.19 o
   0   1   8        6.24        7.51      0.77 o
   1   1   8      255.39      239.80      4.01 o
   2   1   8      840.09      839.05     12.95 o
   3   1   8     1033.76      988.73     12.59 o
   4   1   8      616.44      644.00     22.28 o
   5   1   8       58.77       65.25      2.59 o
   6   1   8       14.83       14.46      0.57 o
   7   1   8        6.54        6.17      1.00 o
   8   1   8       21.16       20.99      1.87 o
   9   1   8       36.14       31.35      1.29 o
  10   1   8        0.04        0.46      1.30 o
  11   1   8      255.86      280.74      6.46 o
  12   1   8       18.21       16.08      2.85 o
 -14   2   8        9.43        3.23     12.47 o
 -13   2   8        0.98       -4.25      3.18 o
 -12   2   8      113.46      110.74      6.17 o
 -11   2   8      118.84      112.27      4.78 o
 -10   2   8        0.06       -1.98      2.62 o
  -9   2   8      364.07      321.68     16.61 o
  -8   2   8       98.24       93.15      8.09 o
  -7   2   8      230.47      217.78      5.14 o
  -6   2   8        3.58        3.63      1.26 o
  -5   2   8       63.48       58.30      2.09 o
  -4   2   8      274.43      266.98      4.96 o
  -3   2   8      188.48      169.05      3.38 o
  -2   2   8       32.52       35.97      4.21 o
  -1   2   8       28.59       26.99      1.23 o
   0   2   8      107.57      113.19      2.35 o
   1   2   8     1248.54     1204.05     16.73 o
   2   2   8     1069.96     1135.92     15.60 o
   3   2   8      388.02      454.78      5.87 o
   4   2   8        3.96        1.68      0.85 o
   5   2   8       22.29       20.00      1.14 o
   6   2   8        1.69        0.19      3.13 o
   7   2   8        2.87        3.23      1.14 o
   8   2   8       19.95       19.49      4.30 o
   9   2   8       28.38       27.28      2.26 o
  10   2   8        6.56        7.83      2.48 o
  11   2   8       17.10       17.15      6.08 o
  12   2   8        0.77        1.00      2.26 o
 -13   3   8       27.71       33.18      5.33 o
 -12   3   8        8.76        4.92      3.29 o
 -11   3   8       83.83       83.87      4.88 o
 -10   3   8       40.80       42.21      6.86 o
  -9   3   8       19.55       31.40      9.36 o
  -8   3   8      197.54      199.59     13.26 o
  -7   3   8       11.78        5.98      1.76 o
  -6   3   8       45.18       39.09      2.42 o
  -5   3   8        5.62        4.50      2.09 o
  -4   3   8      383.90      384.18     32.89 o
  -3   3   8      117.91      124.41     12.19 o
  -2   3   8     1095.36     1076.13     15.04 o
  -1   3   8       16.98       14.75      2.20 o
   0   3   8      100.05      114.72      2.54 o
   1   3   8        9.25       11.00      1.05 o
   2   3   8        0.04       -0.61      0.84 o
   3   3   8        0.00       -1.28      1.18 o
   4   3   8      132.12      123.12      2.92 o
   5   3   8     1065.57     1062.28     16.57 o
   6   3   8      296.83      311.93      6.29 o
   7   3   8       47.25       41.42      2.89 o
   8   3   8       82.75       73.29      4.41 o
   9   3   8      129.13      153.63      8.42 o
  10   3   8       15.51        9.09      2.74 o
  11   3   8       65.24       57.97      4.91 o
 -12   4   8        0.17       -3.28      4.41 o
 -11   4   8       19.34       28.64      5.96 o
 -10   4   8       22.14       17.21      3.77 o
  -9   4   8      156.06      153.75      6.98 o
  -8   4   8        0.01       -3.96      2.64 o
  -7   4   8       33.64       38.70      5.10 o
  -6   4   8       29.02       30.45      5.61 o
  -5   4   8      287.46      287.71      9.29 o
  -4   4   8       21.52       22.52      1.72 o
  -3   4   8      105.59      110.15      4.23 o
  -2   4   8      482.59      506.57      8.72 o
  -1   4   8      432.29      425.82      9.05 o
   0   4   8       56.62       58.32      7.57 o
   1   4   8       45.34       41.14      2.54 o
   2   4   8       88.40       85.13      3.14 o
   3   4   8      474.30      502.29     16.64 o
   4   4   8      226.05      214.76      7.78 o
   5   4   8      166.96      145.57      4.23 o
   6   4   8      110.48      101.89      5.03 o
   7   4   8        5.36        5.56      4.25 o
   8   4   8       45.29       45.66      5.05 o
   9   4   8       10.86       15.04      9.49 o
  10   4   8        3.59        0.02      3.56 o
 -10   5   8       38.42       50.74      5.65 o
  -9   5   8       16.53        8.27      7.17 o
  -8   5   8        0.96        5.79      5.61 o
  -7   5   8        2.48       -3.81      5.68 o
  -6   5   8      251.45      252.16     16.61 o
  -5   5   8      122.56      121.37      9.28 o
  -4   5   8       86.19       79.67      3.41 o
  -3   5   8        0.16       -2.91      2.37 o
  -2   5   8       44.15       49.13      3.49 o
  -1   5   8        0.02        0.06      3.14 o
   0   5   8       15.82        9.68      2.73 o
   1   5   8       36.24       36.52      2.95 o
   2   5   8       36.95       34.16      3.14 o
   3   5   8        3.42        5.90      2.23 o
   4   5   8       69.81       54.60      7.50 o
   5   5   8       47.09       37.98      5.30 o
   6   5   8       45.26       44.75      4.81 o
   7   5   8        0.37       -0.86      3.82 o
   8   5   8        6.79        0.90     13.20 o
   9   5   8        0.01       -2.05      4.92 o
  -8   6   8        2.92       11.66     11.72 o
  -7   6   8        1.82        2.59      3.55 o
  -6   6   8        5.06       -0.25      3.24 o
  -5   6   8      144.64      157.43      6.51 o
  -4   6   8        7.84        7.38     12.19 o
  -3   6   8       33.07       32.01      3.07 o
  -2   6   8      366.27      382.89     10.08 o
  -1   6   8        0.10        2.85      2.98 o
   0   6   8        0.46        5.00      3.36 o
   1   6   8       60.37       49.35      4.35 o
   2   6   8       20.98       14.90      9.01 o
   3   6   8        3.09        8.80      3.27 o
   4   6   8       38.42       26.00      6.46 o
   5   6   8        1.84       -4.60      6.63 o
   6   6   8        2.91       16.25      6.49 o
  -3   7   8        0.03       -5.85      3.90 o
  -2   7   8       22.34       24.27      6.35 o
  -1   7   8        0.88       -2.04      4.81 o
   0   7   8       45.27       39.64      5.20 o
   1   7   8        0.25       -2.43      5.29 o
   2   7   8        0.77        4.20      4.85 o
 -14   1   9      127.64      165.72     18.29 o
 -13   1   9        6.45        6.46      7.21 o
 -12   1   9        3.67       -4.05      3.41 o
 -11   1   9       87.62       87.97      5.55 o
 -10   1   9      269.41      259.30      8.23 o
  -9   1   9      484.83      569.23     66.90 o
  -8   1   9      682.51      662.22     15.41 o
  -7   1   9      114.36      109.96      3.54 o
  -6   1   9      183.51      175.53      6.55 o
  -5   1   9       44.95       49.19      1.44 o
  -4   1   9     1003.65     1061.10     14.33 o
  -3   1   9      408.18      491.12     24.48 o
  -2   1   9     1596.01     1581.90     20.41 o
  -1   1   9      603.23      587.89      9.44 o
   0   1   9      107.90      121.48      3.32 o
   1   1   9      115.88      115.22      4.39 o
   2   1   9      314.23      310.32      5.26 o
   3   1   9      452.38      467.38      6.32 o
   4   1   9       50.85       44.79      1.29 o
   5   1   9       13.52       19.13      3.32 o
   6   1   9       16.91       14.27      1.97 o
   7   1   9        0.28       -1.23      1.79 o
   8   1   9       74.98       73.82      3.30 o
   9   1   9        7.62        8.89      0.96 o
  10   1   9      257.28      289.12     37.06 o
  11   1   9      379.40      373.63     12.87 o
  12   1   9       43.98       37.95      5.78 o
 -13   2   9       78.93       80.19      5.45 o
 -12   2   9       87.57       85.62      5.54 o
 -11   2   9       65.15       50.30      4.35 o
 -10   2   9       82.31       69.95      4.00 o
  -9   2   9      569.46      501.98     12.87 o
  -8   2   9      305.24      283.33      7.14 o
  -7   2   9       34.55       30.79      2.51 o
  -6   2   9       11.35       15.97      3.15 o
  -5   2   9      151.53      173.87      9.90 o
  -4   2   9      135.27      169.04      3.82 o
  -3   2   9      249.46      243.16      4.67 o
  -2   2   9      364.65      387.40      6.54 o
  -1   2   9      235.72      241.23     10.45 o
   0   2   9       37.87       37.50      1.85 o
   1   2   9        6.19        7.61      1.03 o
   2   2   9       31.54       27.52      1.11 o
   3   2   9      707.07      794.23     40.38 o
   4   2   9      777.09      789.42     27.72 o
   5   2   9       42.75       49.65      1.43 o
   6   2   9        5.66        6.47      0.92 o
   7   2   9        0.01       -1.11      0.74 o
   8   2   9       25.66       22.57      1.40 o
   9   2   9       14.13       16.83      3.70 o
  10   2   9      166.78      190.15      6.73 o
  11   2   9       13.28       12.64      2.73 o
  12   2   9        1.44       -3.37      4.73 o
 -13   3   9       48.91       54.04      9.91 o
 -12   3   9       26.03       23.58      4.06 o
 -11   3   9        3.01       -1.34      7.11 o
 -10   3   9        8.22        8.18      3.04 o
  -9   3   9      138.65      110.54      4.55 o
  -8   3   9      155.37      195.59      8.87 o
  -7   3   9       99.04       87.84      5.85 o
  -6   3   9       27.30       17.35      2.37 o
  -5   3   9        7.19        9.96      3.32 o
  -4   3   9       93.02      101.41      4.46 o
  -3   3   9       41.51       44.11      2.62 o
  -2   3   9        8.07        8.44      1.16 o
  -1   3   9     1280.35     1341.07     18.16 o
   0   3   9        3.86        1.85      0.95 o
   1   3   9        9.15        8.07      0.94 o
   2   3   9       20.57       21.06      1.69 o
   3   3   9       97.86      103.58      2.64 o
   4   3   9      629.82      673.38     33.79 o
   5   3   9      210.42      196.55      4.73 o
   6   3   9      491.88      509.65     22.41 o
   7   3   9        0.01        2.51      2.02 o
   8   3   9        0.05        1.09      2.78 o
   9   3   9       97.61       96.80      6.88 o
  10   3   9        3.53        8.72      2.99 o
  11   3   9       12.01        9.65      3.07 o
 -12   4   9        0.42       10.85      5.58 o
 -11   4   9        7.37        4.00      4.12 o
 -10   4   9        5.99        7.07      4.00 o
  -9   4   9       14.28        8.62      3.46 o
  -8   4   9       42.00       41.20      4.75 o
  -7   4   9       65.45       56.05      6.41 o
  -6   4   9       17.89        8.51      5.87 o
  -5   4   9        8.47        5.98      2.94 o
  -4   4   9      370.13      340.83      6.82 o
  -3   4   9       47.36       37.36      2.13 o
  -2   4   9      768.11      767.07     15.52 o
  -1   4   9      776.28      850.81     14.23 o
   0   4   9      307.44      326.24      7.30 o
   1   4   9        0.00       -2.54      2.21 o
   2   4   9       87.89       87.45      3.45 o
   3   4   9       49.36       33.24      2.77 o
   4   4   9       44.40       27.85      2.28 o
   5   4   9       16.13       12.29      2.42 o
   6   4   9       41.41       29.81      5.86 o
   7   4   9      154.47      143.43     19.97 o
   8   4   9       47.09       62.19      5.71 o
   9   4   9       33.25       31.45     10.72 o
  10   4   9        4.88        9.96      3.50 o
 -10   5   9       38.99       39.76      5.51 o
  -9   5   9       28.38       17.82      4.09 o
  -8   5   9        0.83       -0.09      5.10 o
  -7   5   9        0.54        1.85      3.60 o
  -6   5   9        7.01        1.66      4.66 o
  -5   5   9        5.34        5.02      2.70 o
  -4   5   9        1.90        5.26      2.70 o
  -3   5   9       46.08       46.32      2.51 o
  -2   5   9       10.59       14.19      4.06 o
  -1   5   9       70.92       58.08      3.10 o
   0   5   9        7.84        4.43      2.23 o
   1   5   9        9.19       11.64      2.67 o
   2   5   9       43.44       39.82      3.34 o
   3   5   9      186.72      156.06     13.29 o
   4   5   9      117.13      108.10      7.06 o
   5   5   9       58.27       52.57     10.36 o
   6   5   9        8.53       11.77      4.04 o
   7   5   9        2.62       -2.66      8.07 o
   8   5   9        0.37        9.23      5.61 o
  -7   6   9       18.60       23.55      5.21 o
  -6   6   9       27.05       26.90      4.38 o
  -5   6   9       45.90       36.57      5.14 o
  -4   6   9       62.96       66.90      4.03 o
  -3   6   9      257.81      283.76      9.30 o
  -2   6   9      180.73      204.95     14.51 o
  -1   6   9      114.88      132.06      6.75 o
   0   6   9        4.76        9.61     11.53 o
   1   6   9        0.05        1.26      3.28 o
   2   6   9       33.07       30.37      5.44 o
   3   6   9       60.40       79.99     18.69 o
   4   6   9       14.19       15.55      5.06 o
   5   6   9       53.79       44.60      5.92 o
   6   6   9        1.25        8.96      4.59 o
  -2   7   9        8.61        9.67      4.91 o
  -1   7   9       87.31      105.28      6.72 o
   0   7   9        0.03       -1.39      4.44 o
 -14   0  10      457.22      490.20     23.09 o
 -13   0  10       38.67       23.59      7.46 o
 -12   0  10       27.24       29.07      7.16 o
 -11   0  10       41.72       54.72      7.70 o
 -10   0  10      377.70      357.97     18.26 o
  -9   0  10      218.80      223.07      8.17 o
  -8   0  10     3365.63     3365.04    116.30 o
  -7   0  10      332.19      319.63     15.85 o
  -6   0  10      742.93      699.27     21.42 o
  -5   0  10      433.70      396.52      9.88 o
  -4   0  10       19.96       18.81      2.26 o
  -3   0  10       51.46       58.27      3.19 o
  -2   0  10       25.11       33.89      2.43 o
  -1   0  10     2165.06     2341.78     53.54 o
   0   0  10       88.08      112.74      3.87 o
   1   0  10      907.11      934.88     22.41 o
   2   0  10      106.66      109.46      2.73 o
   3   0  10       12.20       12.55      2.22 o
   4   0  10      112.51      103.81      5.04 o
   5   0  10     1139.43     1216.76     31.04 o
   6   0  10      377.80      421.39     12.31 o
   7   0  10      496.48      552.68     16.56 o
   8   0  10      243.10      248.71      9.87 o
   9   0  10        8.80       10.85      3.87 o
  10   0  10      243.88      261.57     10.95 o
  11   0  10      738.29      840.92     31.03 o
  12   0  10        1.45        2.87      5.43 o
 -14   1  10        2.01        7.33      5.26 o
 -13   1  10       12.51       23.98      6.34 o
 -12   1  10        2.46       -1.18      5.44 o
 -11   1  10        0.03       -4.83      9.32 o
 -10   1  10       37.34       39.86      3.90 o
  -9   1  10      371.37      387.03     17.82 o
  -8   1  10      879.29      971.01     52.16 o
  -7   1  10        8.76       11.02      2.54 o
  -6   1  10       19.11       20.27      2.18 o
  -5   1  10        6.15        8.09      2.13 o
  -4   1  10       50.67       40.16      2.90 o
  -3   1  10        8.49       16.39      1.01 o
  -2   1  10        1.93        1.24      1.35 o
  -1   1  10       51.72       48.60      1.92 o
   0   1  10      271.79      284.98      4.72 o
   1   1  10       76.60       78.98      2.00 o
   2   1  10        5.11        4.53      0.59 o
   3   1  10        1.89        2.20      0.54 o
   4   1  10      206.88      208.78      5.70 o
   5   1  10        9.89       11.08      2.01 o
   6   1  10        2.16        2.99      3.71 o
   7   1  10        0.01       -1.15      3.12 o
   8   1  10        5.21        6.11      2.40 o
   9   1  10       41.59       33.17      4.77 o
  10   1  10       14.63       12.55      8.48 o
  11   1  10       50.09       45.70      5.99 o
  12   1  10       12.23       11.02      5.27 o
 -13   2  10       38.70       44.28      5.44 o
 -12   2  10       26.48       31.11      8.77 o
 -11   2  10       87.38       76.90      4.60 o
 -10   2  10       74.88       63.39      6.11 o
  -9   2  10       21.52       14.97      7.38 o
  -8   2  10      187.21      165.17      7.40 o
  -7   2  10       84.50       91.43     15.88 o
  -6   2  10        3.38        2.02      2.11 o
  -5   2  10       43.55       43.33      4.01 o
  -4   2  10       23.81       26.78      1.65 o
  -3   2  10        0.72        2.45      1.22 o
  -2   2  10      144.30      158.81      3.46 o
  -1   2  10        7.84        4.21      1.26 o
   0   2  10      168.47      165.35      8.08 o
   1   2  10        0.21        0.04      1.19 o
   2   2  10       75.30       68.21      1.97 o
   3   2  10      517.48      530.78      7.19 o
   4   2  10      303.76      296.85      4.74 o
   5   2  10      401.22      392.14      5.33 o
   6   2  10      203.58      207.92      3.53 o
   7   2  10       42.24       40.07      1.38 o
   8   2  10        3.32        0.78      2.29 o
   9   2  10      234.48      225.20      8.44 o
  10   2  10      106.74       99.83      7.55 o
  11   2  10      103.61       98.01      7.74 o
 -12   3  10       30.75       36.64      4.34 o
 -11   3  10        0.10       -4.78      3.19 o
 -10   3  10       24.40       16.05      3.40 o
  -9   3  10       65.23       55.76      6.51 o
  -8   3  10       53.24       45.28      3.71 o
  -7   3  10      565.24      515.30     20.90 o
  -6   3  10      183.82      178.82      5.29 o
  -5   3  10        0.32       -2.20      2.36 o
  -4   3  10      100.81      141.16      5.57 o
  -3   3  10        1.23        1.87      2.39 o
  -2   3  10      844.10      861.02     16.66 o
  -1   3  10       42.25       43.46      2.54 o
   0   3  10        4.65        5.48      1.10 o
   1   3  10      121.32      120.51      2.61 o
   2   3  10        1.74        3.07      1.03 o
   3   3  10      664.17      642.22     19.76 o
   4   3  10     1361.00     1408.58     17.43 o
   5   3  10       70.30       71.14      1.62 o
   6   3  10       11.91       11.90      1.80 o
   7   3  10       18.81       18.22      3.08 o
   8   3  10      100.86       96.72      8.91 o
   9   3  10        3.49        5.68      2.96 o
  10   3  10       52.94       57.01      4.69 o
 -11   4  10       21.79       18.95      5.34 o
 -10   4  10        7.04        5.80      4.44 o
  -9   4  10       36.06       44.05      4.87 o
  -8   4  10       72.32       77.67      5.07 o
  -7   4  10       79.79       72.56      4.56 o
  -6   4  10       41.32       36.17      3.54 o
  -5   4  10       53.24       53.13      4.12 o
  -4   4  10       15.94       19.37      3.10 o
  -3   4  10      198.47      198.17      4.91 o
  -2   4  10      915.10      937.27     30.54 o
  -1   4  10      733.99      746.99     14.48 o
   0   4  10      105.77      116.70      3.28 o
   1   4  10       51.22       53.57      7.00 o
   2   4  10       47.16       51.11      2.20 o
   3   4  10        6.82        3.37      1.88 o
   4   4  10      226.59      206.58      9.92 o
   5   4  10       47.62       38.51      5.35 o
   6   4  10        0.14       -4.11      3.80 o
   7   4  10       24.16       21.65      4.25 o
   8   4  10       16.87       13.09      3.94 o
   9   4  10       26.69       15.27      8.62 o
  -9   5  10        3.55       11.53      3.96 o
  -8   5  10        6.02        9.50      3.79 o
  -7   5  10        0.05       -0.57      3.24 o
  -6   5  10        5.80        7.58      4.39 o
  -5   5  10      176.68      185.61      8.30 o
  -4   5  10       23.61       23.10      4.38 o
  -3   5  10       21.22       23.10      4.38 o
  -2   5  10        8.86        9.25      2.38 o
  -1   5  10       44.11       38.15      2.90 o
   0   5  10       11.50       12.73      2.52 o
   1   5  10       18.38       18.07      4.05 o
   2   5  10       34.10       32.33      3.58 o
   3   5  10      114.84      118.04      6.69 o
   4   5  10        0.11       -4.84      4.02 o
   5   5  10        7.97        9.42      3.67 o
   6   5  10        5.79        8.11      4.60 o
   7   5  10       10.61       10.85      3.95 o
   8   5  10        7.08       12.74      6.97 o
  -7   6  10       69.38       69.26     10.37 o
  -6   6  10        0.40        2.03      4.38 o
  -5   6  10        6.71        5.76      5.61 o
  -4   6  10       95.70       99.74      6.24 o
  -3   6  10      459.69      535.85     17.87 o
  -2   6  10      132.23      128.18      7.00 o
  -1   6  10       23.01       13.66      5.16 o
   0   6  10      190.82      245.30     20.15 o
   1   6  10       18.61       14.89     10.58 o
   2   6  10       27.96       26.74      7.51 o
   3   6  10       54.23       28.98      5.12 o
   4   6  10        4.77       -6.15      4.10 o
   5   6  10       14.01       14.19      6.19 o
 -13   1  11       34.72       35.84      4.97 o
 -12   1  11        0.00        0.11      6.16 o
 -11   1  11       35.73       29.18      4.01 o
 -10   1  11       48.77       50.95      7.04 o
  -9   1  11      277.86      255.65     11.11 o
  -8   1  11        4.31        7.40      2.65 o
  -7   1  11      286.23      283.11      8.61 o
  -6   1  11      600.89      594.17     11.39 o
  -5   1  11        0.24        0.20      1.10 o
  -4   1  11        0.59        1.81      1.78 o
  -3   1  11       44.55       48.89      1.60 o
  -2   1  11      320.39      355.68      5.44 o
  -1   1  11       29.97       31.63      2.73 o
   0   1  11        0.61        0.83      0.88 o
   1   1  11        2.75        1.65      0.77 o
   2   1  11       87.65       94.85      3.20 o
   3   1  11      454.82      475.14      8.65 o
   4   1  11      224.89      257.28      8.72 o
   5   1  11       43.61       49.53      3.87 o
   6   1  11      157.44      161.95      5.03 o
   7   1  11       57.01       58.80      3.32 o
   8   1  11        0.63        0.25      2.14 o
   9   1  11        7.11        3.08      3.14 o
  10   1  11      140.52      132.48      6.82 o
  11   1  11       81.01       79.61      7.91 o
 -13   2  11       49.64       46.93      5.30 o
 -12   2  11       22.15       19.84      5.56 o
 -11   2  11        0.00       -1.90      4.15 o
 -10   2  11        6.96        5.20      3.25 o
  -9   2  11        1.71        9.02      3.01 o
  -8   2  11       59.24       77.84     16.30 o
  -7   2  11       17.90       18.88     11.76 o
  -6   2  11       68.65       62.61      8.18 o
  -5   2  11        1.22        1.74      1.73 o
  -4   2  11      232.84      233.26      8.88 o
  -3   2  11       75.67       81.96      2.55 o
  -2   2  11      123.94      114.96      3.29 o
  -1   2  11      282.20      298.33      5.34 o
   0   2  11      107.63      105.00      4.60 o
   1   2  11       56.04       54.99      2.48 o
   2   2  11       27.52       28.37      2.52 o
   3   2  11       56.91       50.75      2.56 o
   4   2  11      148.41      130.46      2.40 o
   5   2  11      417.56      413.33      8.45 o
   6   2  11       19.37       22.69      1.53 o
   7   2  11        6.07        4.31      2.54 o
   8   2  11        1.40        8.14      5.43 o
   9   2  11       62.02       73.68      6.70 o
  10   2  11      122.48      124.06      8.42 o
  11   2  11       29.44       26.73      6.33 o
 -12   3  11       23.57       33.82      4.89 o
 -11   3  11       18.91       16.98      4.97 o
 -10   3  11        1.95        5.49      2.94 o
  -9   3  11       17.49       15.32      3.33 o
  -8   3  11      323.36      296.12     11.66 o
  -7   3  11      117.96       99.89      4.81 o
  -6   3  11       35.85       38.91      3.34 o
  -5   3  11      249.13      256.21      9.60 o
  -4   3  11       10.58       10.52      2.36 o
  -3   3  11       64.84       60.67      3.65 o
  -2   3  11      148.39      156.80      4.89 o
  -1   3  11      102.42       89.70      3.70 o
   0   3  11      997.90     1046.50     25.20 o
   1   3  11        4.07        2.35      1.31 o
   2   3  11       81.18       81.98      2.36 o
   3   3  11      286.12      311.20     19.57 o
   4   3  11      325.25      308.53     12.01 o
   5   3  11        0.28        2.99      2.14 o
   6   3  11      410.66      422.63     57.72 o
   7   3  11       33.36       33.81      6.61 o
   8   3  11        5.67        4.69      2.95 o
   9   3  11        0.76        1.89      2.22 o
  10   3  11        8.22        4.73      4.94 o
 -11   4  11        4.99       -0.15      5.41 o
 -10   4  11       12.34       14.80      4.09 o
  -9   4  11        2.19        3.78      3.68 o
  -8   4  11       85.79       60.74      4.77 o
  -7   4  11      211.23      187.88      7.56 o
  -6   4  11        5.03        4.39      3.54 o
  -5   4  11       15.38       33.14      4.95 o
  -4   4  11        8.04        9.53      3.22 o
  -3   4  11        1.11       -3.15      2.33 o
  -2   4  11      127.98      133.51      4.23 o
  -1   4  11      171.57      177.54      5.57 o
   0   4  11        0.41        1.71      1.94 o
   1   4  11       39.27       38.59      2.52 o
   2   4  11       17.30       17.71      2.40 o
   3   4  11        8.82        6.97      2.57 o
   4   4  11        2.27        3.97      2.61 o
   5   4  11      295.22      257.26     10.00 o
   6   4  11        6.55        8.70      3.97 o
   7   4  11       24.37       17.72      4.37 o
   8   4  11       16.61       15.85      8.63 o
   9   4  11        1.27       -6.31      4.21 o
  -9   5  11        1.34       -0.49      4.05 o
  -8   5  11       16.01        9.82      4.09 o
  -7   5  11        3.05       -3.37      3.29 o
  -6   5  11        1.68       -5.26      4.24 o
  -5   5  11        0.02        2.20      5.61 o
  -4   5  11       90.41       86.27      6.30 o
  -3   5  11       91.93      100.86      7.06 o
  -2   5  11      226.35      211.16      7.34 o
  -1   5  11       16.53       20.13      3.80 o
   0   5  11       55.00       66.94      8.96 o
   1   5  11        0.95        9.30      3.96 o
   2   5  11        1.12        4.77      3.83 o
   3   5  11        1.95       -0.48      1.57 o
   4   5  11       42.06       39.74      5.38 o
   5   5  11       38.91       36.78      5.59 o
   6   5  11       25.93       34.09      5.50 o
   7   5  11        3.87       -1.87      4.24 o
  -6   6  11       51.17       69.26      8.02 o
  -5   6  11       11.75        8.28      7.12 o
  -4   6  11       18.60       19.22      4.44 o
  -3   6  11      227.68      227.65     17.33 o
  -2   6  11      134.86      149.56     15.90 o
  -1   6  11        0.46        2.48      3.26 o
   0   6  11        9.57       11.98      5.23 o
   1   6  11        4.34       10.95      6.72 o
   2   6  11        3.01        8.94      4.43 o
   3   6  11        0.37       -1.57      4.43 o
   4   6  11       20.85       21.55      7.72 o
 -13   0  12        1.87       -1.20      5.95 o
 -12   0  12      113.91      129.04     12.13 o
 -11   0  12       70.84       86.25      9.93 o
 -10   0  12      164.86      176.29     12.10 o
  -9   0  12       17.46       18.13      5.77 o
  -8   0  12        1.67       -4.39      4.43 o
  -7   0  12     5441.55     5610.31    183.07 o
  -6   0  12       44.00       50.94      5.39 o
  -5   0  12      625.79      682.54     28.65 o
  -4   0  12     1297.36     1296.74     29.24 o
  -3   0  12      414.78      457.23     13.40 o
  -2   0  12       64.56       61.90      3.48 o
  -1   0  12     3942.09     4190.53     97.77 o
   0   0  12       12.61       13.20      1.70 o
   1   0  12       24.49       22.59      1.24 o
   2   0  12      171.68      163.45      3.67 o
   3   0  12       38.81       40.73      3.32 o
   4   0  12      222.15      207.42      7.88 o
   5   0  12      401.00      430.01     12.98 o
   6   0  12       50.76       51.88      4.12 o
   7   0  12       10.02       10.18      3.73 o
   8   0  12        4.29        8.67      4.22 o
   9   0  12        1.57       -5.61      5.12 o
  10   0  12       10.50        9.53      4.26 o
  11   0  12       75.45       77.30      9.38 o
 -13   1  12       10.49       11.24      6.89 o
 -12   1  12       71.76      104.99      7.40 o
 -11   1  12       41.58       60.43      5.21 o
 -10   1  12        0.99       -2.05      5.26 o
  -9   1  12       19.53       24.15      3.31 o
  -8   1  12        1.25       -1.04      2.49 o
  -7   1  12      514.82      522.14     19.86 o
  -6   1  12      130.66      137.51      7.80 o
  -5   1  12       16.95       18.66      5.55 o
  -4   1  12       74.23       72.98      4.67 o
  -3   1  12        2.11        0.96      2.12 o
  -2   1  12       29.41       32.75      3.83 o
  -1   1  12      114.34      115.80      5.15 o
   0   1  12       58.30       62.59      1.98 o
   1   1  12      109.61      106.63      2.42 o
   2   1  12      120.58      129.01      2.62 o
   3   1  12        4.95        5.60      2.62 o
   4   1  12        0.02        0.00      3.06 o
   5   1  12       21.49       26.57      4.63 o
   6   1  12        8.99        6.33      2.38 o
   7   1  12       18.70       20.88      3.21 o
   8   1  12       22.42       19.28      4.32 o
   9   1  12       57.06       54.28      3.72 o
  10   1  12        0.47        6.50      6.45 o
  11   1  12       37.50       27.95      8.26 o
 -12   2  12        0.06       -4.96      3.44 o
 -11   2  12        0.09        6.86      4.77 o
 -10   2  12       50.20       40.11      4.28 o
  -9   2  12        7.70       10.72      3.26 o
  -8   2  12        8.63        8.50      7.82 o
  -7   2  12       67.44       57.01      3.81 o
  -6   2  12       20.28       12.92      2.80 o
  -5   2  12      281.94      274.12      7.75 o
  -4   2  12       47.53       50.58     11.72 o
  -3   2  12       27.45       27.98      2.13 o
  -2   2  12      303.73      296.23      7.63 o
  -1   2  12       40.90       37.84      1.75 o
   0   2  12       40.22       36.14      1.72 o
   1   2  12      140.87      140.76      3.98 o
   2   2  12       10.87        9.92      1.80 o
   3   2  12        0.07        0.06      0.94 o
   4   2  12      255.61      281.20      9.04 o
   5   2  12        5.98        8.44      2.30 o
   6   2  12       25.70       24.57      3.35 o
   7   2  12        0.28        6.39      2.32 o
   8   2  12        8.20       11.19      4.27 o
   9   2  12        1.01        0.51      4.95 o
  10   2  12        2.29        6.78      5.56 o
 -12   3  12       23.51       15.76      4.71 o
 -11   3  12       34.09       35.88      5.55 o
 -10   3  12       18.68       17.92      4.30 o
  -9   3  12      145.06      110.74     16.42 o
  -8   3  12      511.09      577.89     16.06 o
  -7   3  12        0.01       -1.66      6.61 o
  -6   3  12        4.78       -2.49      2.44 o
  -5   3  12       86.40       89.19      5.67 o
  -4   3  12      293.13      289.43      8.87 o
  -3   3  12       72.34       57.47      3.36 o
  -2   3  12       55.17       56.87      3.14 o
  -1   3  12      114.95      117.22      4.51 o
   0   3  12     1452.33     1524.48     31.70 o
   1   3  12        1.40       -1.00      2.02 o
   2   3  12      314.09      298.67      7.19 o
   3   3  12       86.39       93.90      2.27 o
   4   3  12        0.42       -0.89      3.04 o
   5   3  12      302.16      288.94     10.49 o
   6   3  12      101.49      101.89      5.30 o
   7   3  12       62.27       56.82      3.96 o
   8   3  12        4.95        8.97      6.63 o
   9   3  12        9.62        7.12      5.63 o
 -10   4  12        6.78       18.13      5.55 o
  -9   4  12        4.68       -0.17      5.14 o
  -8   4  12       13.50        1.53      4.26 o
  -7   4  12       29.35       23.59      5.31 o
  -6   4  12       17.48        7.77      3.70 o
  -5   4  12       25.27       16.30      3.88 o
  -4   4  12       15.54       13.40      5.24 o
  -3   4  12        0.39        1.70      2.54 o
  -2   4  12      109.70      108.07      4.60 o
  -1   4  12        8.11        7.51      1.85 o
   0   4  12      236.95      228.63     14.46 o
   1   4  12        4.97        7.32      2.37 o
   2   4  12       15.92       16.70      4.11 o
   3   4  12        0.51       -4.04      2.69 o
   4   4  12        0.03        0.72      2.75 o
   5   4  12        1.64       -1.14      7.05 o
   6   4  12      848.67      740.14     27.85 o
   7   4  12       22.07       17.47      5.80 o
   8   4  12       82.61       86.49      6.18 o
  -8   5  12        1.93        9.36      5.73 o
  -7   5  12        1.11        1.87      5.44 o
  -6   5  12        1.14        4.24      4.56 o
  -5   5  12      115.33      139.60      9.23 o
  -4   5  12        6.96        3.05      4.05 o
  -3   5  12       66.73       49.28      5.48 o
  -2   5  12       19.80       19.03      4.55 o
  -1   5  12        0.35       -1.25      3.09 o
   0   5  12       13.18       18.29      3.71 o
   1   5  12        0.89        3.88      9.90 o
   2   5  12       13.64       11.13      3.57 o
   3   5  12        8.68        9.71      3.91 o
   4   5  12       16.44       11.14      4.25 o
   5   5  12        3.15        5.11      8.59 o
   6   5  12        1.48        3.04      4.19 o
  -5   6  12        2.33        4.56      7.46 o
  -4   6  12       26.33       18.70      4.00 o
  -3   6  12       11.84       14.86      4.32 o
  -2   6  12       41.74       37.57      5.03 o
  -1   6  12        2.71        8.29      4.60 o
   0   6  12        4.10        4.29      6.11 o
   1   6  12       63.14       86.56      7.18 o
   2   6  12        1.17       -1.30      4.43 o
   3   6  12       11.51       18.06      5.47 o
 -12   1  13       29.53       39.20      4.90 o
 -11   1  13       59.54       60.71      5.25 o
 -10   1  13       33.96       42.25      4.48 o
  -9   1  13       19.71       17.31      6.51 o
  -8   1  13      263.14      358.82     10.14 o
  -7   1  13      226.41      254.52     27.98 o
  -6   1  13      811.35      810.97     42.20 o
  -5   1  13      150.98      163.99     12.41 o
  -4   1  13        3.20        4.14      1.96 o
  -3   1  13       45.22       46.71      2.13 o
  -2   1  13        9.67        8.04      1.14 o
  -1   1  13      156.18      159.58      4.58 o
   0   1  13       27.13       29.10      1.53 o
   1   1  13      506.51      538.91     18.34 o
   2   1  13       78.45       82.16      1.92 o
   3   1  13        8.36        8.82      2.76 o
   4   1  13        2.00       -0.32      2.88 o
   5   1  13       96.53       92.81      4.07 o
   6   1  13       23.97       19.77      3.36 o
   7   1  13       87.19       89.47      4.27 o
   8   1  13        5.87        1.38      2.52 o
   9   1  13        2.47        5.83      4.12 o
  10   1  13      157.33      154.12      8.50 o
 -12   2  13       86.81       98.19      7.30 o
 -11   2  13       50.35       58.23      6.38 o
 -10   2  13        0.51       -3.45      9.56 o
  -9   2  13        0.00       -0.27      3.66 o
  -8   2  13        0.45        4.66      2.82 o
  -7   2  13       41.04       40.98      4.97 o
  -6   2  13      494.05      492.52     12.42 o
  -5   2  13       48.74       34.25      5.13 o
  -4   2  13       35.13       30.35      3.71 o
  -3   2  13        1.45        0.72      2.54 o
  -2   2  13       93.88       93.44      3.28 o
  -1   2  13      210.13      215.74      5.37 o
   0   2  13       95.28       88.97      2.65 o
   1   2  13       71.36       78.27      3.85 o
   2   2  13      186.90      177.56      3.83 o
   3   2  13      124.17      116.15      3.97 o
   4   2  13       19.67       18.44      3.45 o
   5   2  13        4.95        3.03      2.43 o
   6   2  13       15.35       13.40      5.87 o
   7   2  13        5.74        5.61      4.56 o
   8   2  13       42.90       47.29      6.28 o
   9   2  13       34.72       35.59      5.75 o
 -11   3  13       28.80       22.09      8.04 o
 -10   3  13        4.16        1.99      3.73 o
  -9   3  13        7.74       13.94      7.54 o
  -8   3  13      153.79      130.74      6.44 o
  -7   3  13       28.29       32.27      5.39 o
  -6   3  13      141.93      112.21     11.04 o
  -5   3  13        5.81        6.78      3.05 o
  -4   3  13        0.08        2.05      2.92 o
  -3   3  13      140.26      131.46      5.67 o
  -2   3  13       57.18       51.51      3.36 o
  -1   3  13       43.25       39.08      2.77 o
   0   3  13     1239.73     1237.11     34.05 o
   1   3  13        0.23        1.53      1.71 o
   2   3  13       15.90       13.93      1.92 o
   3   3  13       86.51       74.86      3.46 o
   4   3  13        1.73        3.26      3.64 o
   5   3  13      352.54      316.43     10.80 o
   6   3  13      133.49      122.41      5.84 o
   7   3  13       58.38       56.08      8.77 o
   8   3  13        3.78        0.00      1.70 o
   9   3  13        6.77        4.39      7.43 o
 -10   4  13       38.66       64.37      7.53 o
  -9   4  13        1.65       -6.89      4.60 o
  -8   4  13        0.31        1.20      4.07 o
  -7   4  13       14.94       12.18      5.09 o
  -6   4  13       96.25       87.47      6.33 o
  -5   4  13       11.01        7.77      3.70 o
  -4   4  13       12.73       11.38      3.87 o
  -3   4  13        4.25        5.61      3.88 o
  -2   4  13       89.25       82.91      5.46 o
  -1   4  13       30.84       35.74      4.21 o
   0   4  13        4.60        0.95      2.96 o
   1   4  13       19.57       18.61      3.44 o
   2   4  13       28.16       25.12      4.05 o
   3   4  13        0.21       -4.24      2.82 o
   4   4  13       90.59       90.76     16.20 o
   5   4  13        0.08        2.17      6.94 o
   6   4  13      141.16      134.57     14.77 o
   7   4  13      157.59      137.56     13.96 o
  -8   5  13        9.93        4.07      5.94 o
  -7   5  13        0.10        3.05      5.77 o
  -6   5  13       96.45       89.18      7.87 o
  -5   5  13       23.03       24.24      5.77 o
  -4   5  13        3.04       -0.51      4.60 o
  -3   5  13        1.09        2.20      3.71 o
  -2   5  13       24.62       16.30      4.21 o
  -1   5  13        0.98       -1.51      3.52 o
   0   5  13        0.52       -4.95      4.28 o
   1   5  13       99.12       96.63      6.92 o
   2   5  13        6.30        5.38      7.35 o
   3   5  13        0.78       -5.76      6.93 o
   4   5  13        5.85       -1.79     10.07 o
   5   5  13       52.31       55.75     10.76 o
  -3   6  13       11.33       13.25      5.72 o
  -2   6  13       42.82       32.31      5.84 o
  -1   6  13       28.63       33.59      7.99 o
   0   6  13        0.53       -0.86      8.47 o
   1   6  13       65.52       79.11     15.96 o
 -12   0  14       74.32       51.51      9.16 o
 -11   0  14        0.13        0.68      7.95 o
 -10   0  14       10.68       11.19      5.94 o
  -9   0  14      310.46      312.89     16.60 o
  -8   0  14       95.12       85.78      8.20 o
  -7   0  14     1044.50     1036.20     38.71 o
  -6   0  14       42.14       49.47      7.14 o
  -5   0  14        1.23       -2.05      4.60 o
  -4   0  14       61.75       54.55      5.19 o
  -3   0  14        7.90       11.19      4.10 o
  -2   0  14        1.54        1.20      2.22 o
  -1   0  14       16.71       19.84      1.75 o
   0   0  14      442.57      453.23     10.55 o
   1   0  14       43.04       50.01      1.85 o
   2   0  14        1.07       -4.07      3.58 o
   3   0  14       41.05       35.59      3.73 o
   4   0  14       15.69       11.55      3.71 o
   5   0  14      440.34      418.73     13.88 o
   6   0  14       62.29       56.68      5.29 o
   7   0  14       88.33       80.55      5.84 o
   8   0  14        0.33       -4.07      4.41 o
   9   0  14        2.25        4.24      4.93 o
 -12   1  14       86.89       95.50      9.73 o
 -11   1  14        6.63       10.16     13.82 o
 -10   1  14       29.88       28.25      4.17 o
  -9   1  14       10.95        4.55      3.47 o
  -8   1  14      184.65      184.50      6.80 o
  -7   1  14        6.96        0.42      2.82 o
  -6   1  14       87.98       94.66     13.40 o
  -5   1  14      346.72      344.60     14.83 o
  -4   1  14       27.56       27.08      2.11 o
  -3   1  14       46.76       40.31      2.19 o
  -2   1  14       27.69       23.77      2.10 o
  -1   1  14        0.66       -0.58      0.93 o
   0   1  14      301.69      299.87      6.06 o
   1   1  14       64.98       66.70      2.48 o
   2   1  14      170.53      178.08      4.54 o
   3   1  14        0.84       -0.93      6.34 o
   4   1  14       80.86       74.36     10.66 o
   5   1  14       38.12       42.55      7.85 o
   6   1  14        6.46        8.30      2.61 o
   7   1  14      301.76      297.83      8.27 o
   8   1  14      106.11      108.36     11.84 o
   9   1  14        5.29       -4.59      8.12 o
 -11   2  14       39.97       48.91      5.06 o
 -10   2  14        0.46       -4.60      3.26 o
  -9   2  14       32.10       26.00      3.85 o
  -8   2  14        0.53       -4.39      3.98 o
  -7   2  14       98.82       94.09      8.93 o
  -6   2  14       28.92       22.84      6.73 o
  -5   2  14       55.92       61.29      7.42 o
  -4   2  14       53.50       51.16      3.36 o
  -3   2  14       22.53       20.00      2.34 o
  -2   2  14       72.68       77.76      3.22 o
  -1   2  14      118.61      121.48      3.73 o
   0   2  14        0.75        1.00      1.85 o
   1   2  14       82.46       85.82      3.57 o
   2   2  14      308.83      327.19     18.50 o
   3   2  14      172.77      165.47      9.89 o
   4   2  14      315.19      298.03      8.90 o
   5   2  14        0.01        2.83      2.64 o
   6   2  14       46.85       35.27      7.28 o
   7   2  14        0.11        2.20      4.05 o
   8   2  14       34.91       23.34      4.90 o
   9   2  14       52.32       36.20     11.60 o
 -10   3  14        1.27        0.83      3.76 o
  -9   3  14       19.85       17.69      4.76 o
  -8   3  14       11.21       10.89      3.49 o
  -7   3  14        2.46       -2.43      4.14 o
  -6   3  14       46.78       26.32     12.15 o
  -5   3  14       35.14       32.84      4.78 o
  -4   3  14       22.73       24.75      3.77 o
  -3   3  14        1.41       -1.00      2.70 o
  -2   3  14      509.07      491.24     13.31 o
  -1   3  14       22.30       20.30      2.34 o
   0   3  14        0.73        1.87      2.20 o
   1   3  14       16.72       14.55      4.27 o
   2   3  14        0.18       -2.85      1.98 o
   3   3  14       44.24       49.68      3.86 o
   4   3  14       82.25       71.20      4.63 o
   5   3  14       22.64       19.26      5.58 o
   6   3  14      306.39      303.25     19.98 o
   7   3  14       48.08       18.13      9.87 o
   8   3  14        0.18       -8.14      5.58 o
  -9   4  14       72.23       62.09      7.19 o
  -8   4  14       19.31       12.92      5.80 o
  -7   4  14        1.76       -3.92      4.43 o
  -6   4  14      214.37      228.88     12.23 o
  -5   4  14      110.28      112.72      7.74 o
  -4   4  14       31.48       16.83      4.05 o
  -3   4  14        4.84        2.70      3.21 o
  -2   4  14        2.38        8.82      3.41 o
  -1   4  14      105.32       98.02      6.70 o
   1   4  14        3.62        1.71      9.48 o
   2   4  14       19.83       25.02      4.28 o
   3   4  14       64.14       62.15      5.37 o
   4   4  14      148.10      135.87      7.78 o
   5   4  14       35.28       27.52      4.21 o
   6   4  14      145.57      133.95      7.75 o
  -7   5  14       14.15       16.09      6.48 o
  -6   5  14        4.04        9.53      7.16 o
  -5   5  14        2.04        0.51      4.60 o
  -4   5  14       61.48       52.06      6.02 o
  -3   5  14       36.97       31.65      7.33 o
  -2   5  14        1.10        5.61      7.16 o
  -1   5  14        4.17       13.94      6.55 o
   0   5  14       89.89       85.81      6.52 o
   1   5  14        3.43        7.13      4.13 o
   2   5  14       17.28       20.32      5.95 o
   3   5  14       58.12       73.16     13.04 o
   4   5  14        0.85        4.56      4.73 o
 -11   1  15        0.80       -4.61      5.94 o
 -10   1  15        0.17        8.77      3.96 o
  -9   1  15        0.49       -1.90      3.92 o
  -8   1  15      125.66      150.41     15.93 o
  -7   1  15       67.29       61.69      4.50 o
  -6   1  15      665.74      699.24     15.97 o
  -5   1  15      532.34      542.67     12.69 o
  -4   1  15       14.12       14.09      5.95 o
  -3   1  15       22.89       22.37      1.85 o
  -2   1  15       85.97       92.42      3.11 o
  -1   1  15      273.02      267.75      7.17 o
   0   1  15      170.98      177.43      4.34 o
   1   1  15      265.56      274.59      6.34 o
   2   1  15        0.00       -0.23      0.90 o
   3   1  15        3.55        4.41      2.43 o
   4   1  15       70.44       76.03      9.31 o
   5   1  15        3.84        4.77      2.70 o
   6   1  15       25.54       21.77      4.58 o
   7   1  15        0.64       -3.85      3.47 o
   8   1  15        0.37        3.32      3.66 o
   9   1  15        0.28        6.26      6.97 o
 -11   2  15        4.07        1.62      7.03 o
 -10   2  15       38.49       45.47      4.97 o
  -9   2  15        1.31        6.06      4.16 o
  -8   2  15       88.33       90.93     15.87 o
  -7   2  15       75.95       63.87      6.40 o
  -6   2  15       67.18       68.00      5.75 o
  -5   2  15      326.73      407.13     19.60 o
  -4   2  15        2.22        0.39      1.44 o
  -3   2  15       42.83       52.14     10.54 o
  -2   2  15        2.04        1.53      1.71 o
  -1   2  15       56.20       50.57      2.97 o
   0   2  15       66.27       63.96      3.12 o
   1   2  15      539.39      585.70     13.26 o
   2   2  15      322.91      332.31     17.85 o
   3   2  15       63.46       72.73      2.95 o
   4   2  15       25.80       23.37      3.00 o
   5   2  15      169.97      171.72      9.13 o
   6   2  15       10.06        8.67      4.60 o
   7   2  15      157.04      173.83     11.34 o
   8   2  15        0.49        2.53      4.88 o
 -10   3  15        2.15       -2.62      8.14 o
  -9   3  15       12.28       20.69      4.83 o
  -8   3  15       17.65       13.82      4.08 o
  -7   3  15        9.88       19.35      7.36 o
  -6   3  15        8.53       12.74      4.56 o
  -5   3  15        5.00        6.44      3.90 o
  -4   3  15       12.41        9.36      3.58 o
  -3   3  15        4.85        3.22      3.04 o
  -2   3  15       14.41       15.77      3.10 o
  -1   3  15       20.86        6.45      5.09 o
   0   3  15        9.40        6.92      3.22 o
   1   3  15       89.45       90.62      5.72 o
   2   3  15        4.99        1.41      7.12 o
   3   3  15        1.52       -2.18      3.91 o
   4   3  15        0.01        0.19      4.92 o
   5   3  15        0.85       -1.34      6.07 o
   6   3  15        5.90        1.34      6.77 o
   7   3  15       51.23       54.93     10.23 o
  -8   4  15       22.56       25.14      6.39 o
  -7   4  15      124.11      124.34      9.30 o
  -6   4  15      118.46      116.35      8.99 o
  -5   4  15       20.82       26.46      8.31 o
  -4   4  15       68.16       81.94      6.84 o
  -3   4  15       14.95       17.15      4.53 o
  -2   4  15       23.18       33.58      7.70 o
  -1   4  15       24.71       20.90      6.78 o
   0   4  15        0.49        5.17      4.19 o
   1   4  15        6.85        9.09      3.53 o
   2   4  15        0.27        0.52      3.07 o
   3   4  15        9.64        7.54      8.67 o
   4   4  15       12.51       11.27      6.28 o
   5   4  15       51.91       35.71      5.22 o
  -5   5  15       58.35       56.08     10.92 o
  -4   5  15       22.10       11.55      6.29 o
  -3   5  15        8.07       16.94      6.97 o
  -2   5  15        2.20       10.23      4.74 o
  -1   5  15       15.41       15.70      4.50 o
   0   5  15        2.78        2.05      4.21 o
   1   5  15        5.35        9.81      7.56 o
   2   5  15       97.49      141.07     10.03 o
   3   5  15        5.09        4.24      4.56 o
 -11   0  16        7.90       -3.05      9.82 o
 -10   0  16       72.76       84.08     10.26 o
  -9   0  16       43.22       47.11      7.87 o
  -8   0  16       28.28       38.59      8.26 o
  -7   0  16      227.10      211.90     12.91 o
  -6   0  16       11.02       15.57      4.73 o
  -5   0  16      475.86      518.63     24.96 o
  -4   0  16       29.83       29.92      4.99 o
  -3   0  16        6.27        6.58      2.34 o
  -2   0  16        9.85       10.52      2.87 o
  -1   0  16        7.40        5.75      3.24 o
   0   0  16      105.61       99.59      3.90 o
   1   0  16      605.66      689.34     27.42 o
   2   0  16       10.02        9.36      6.29 o
   3   0  16        4.72        4.90      3.75 o
   4   0  16       43.70       37.79      5.29 o
   5   0  16        0.57        0.68      3.54 o
   6   0  16        0.56       -0.85      3.92 o
   7   0  16        8.04        6.26      4.56 o
   8   0  16       38.94       36.37      7.53 o
 -11   1  16      150.84      198.94     10.60 o
 -10   1  16       36.00       29.04      5.57 o
  -9   1  16        0.14       -5.01      6.34 o
  -8   1  16        4.26        3.69      2.96 o
  -7   1  16       24.05       24.12      7.05 o
  -6   1  16      675.35      704.23     19.31 o
  -5   1  16      338.97      362.76      8.62 o
  -4   1  16      487.12      549.28     11.48 o
  -3   1  16       76.90       79.46      5.25 o
  -2   1  16        0.06       -0.40      1.44 o
  -1   1  16       31.47       33.97      2.02 o
   0   1  16       38.63       35.11      2.32 o
   1   1  16       32.49       27.15      3.23 o
   2   1  16      183.84      181.54      6.32 o
   3   1  16       82.35       72.82      4.20 o
   4   1  16       12.03        5.64      2.69 o
   5   1  16       34.52       24.13      3.56 o
   6   1  16       25.86       18.19      3.28 o
   7   1  16       49.74       26.17      9.58 o
   8   1  16        2.47        6.26      6.58 o
 -10   2  16        0.10        6.47      6.04 o
  -9   2  16        7.45        6.50      7.02 o
  -8   2  16        3.20        5.90      3.51 o
  -7   2  16       28.34       37.27      4.27 o
  -6   2  16        6.05        3.93      2.99 o
  -5   2  16      467.00      447.67     12.75 o
  -4   2  16      193.58      225.00     11.85 o
  -3   2  16      188.95      182.02     10.97 o
  -2   2  16        7.93        5.43      2.07 o
  -1   2  16        2.04       -0.17      2.24 o
   0   2  16      147.25      156.44      6.52 o
   1   2  16      690.44      825.24     21.75 o
   2   2  16       50.26       59.10      3.54 o
   3   2  16      162.40      160.78      4.81 o
   4   2  16       60.79       63.05      4.45 o
   5   2  16        1.52        4.28      8.40 o
   6   2  16       76.88       87.95      7.82 o
   7   2  16       14.04        8.97      6.09 o
  -9   3  16        9.66       13.14      4.57 o
  -8   3  16        3.81        4.54      4.33 o
  -7   3  16        0.64        0.59      4.49 o
  -6   3  16       45.01       36.84      5.06 o
  -5   3  16       18.49       18.35      4.24 o
  -4   3  16        0.02       -1.20      3.26 o
  -3   3  16        1.66       -8.37      5.58 o
  -2   3  16        8.60        6.26      4.43 o
  -1   3  16      188.72      213.75     12.58 o
   0   3  16       94.89       89.68      6.91 o
   1   3  16       66.50       56.19      4.68 o
   2   3  16      116.55      112.59      5.97 o
   3   3  16       23.14       21.02      3.11 o
   4   3  16       37.45       37.82     10.15 o
   5   3  16        1.25        0.34      6.48 o
   6   3  16       10.89       -0.34      7.17 o
  -7   4  16       46.56       20.07      5.72 o
  -6   4  16       37.57       27.00      5.41 o
  -5   4  16        2.80        2.20      5.77 o
  -4   4  16       45.96       57.66      8.11 o
  -3   4  16        1.17        1.70      5.09 o
  -2   4  16       38.22       29.63      6.09 o
  -1   4  16        0.00       -7.99      6.11 o
   0   4  16        7.53        8.76      3.55 o
   1   4  16        0.00        0.61      3.18 o
   2   4  16        5.59        4.67      3.27 o
   3   4  16       26.70       39.46      4.90 o
   4   4  16        0.58        0.37      3.30 o
  -3   5  16       61.74       63.12      9.11 o
  -2   5  16       96.16      101.73      7.54 o
  -1   5  16        3.16        6.54      4.38 o
   0   5  16       32.95       33.43      6.92 o
 -10   1  17       69.90       75.55      6.43 o
  -9   1  17        0.74       -0.05      5.83 o
  -8   1  17       17.25       17.19     10.73 o
  -7   1  17       49.12       43.91      4.50 o
  -6   1  17       58.03       65.21      7.80 o
  -5   1  17      117.17      111.47      5.13 o
  -4   1  17      129.78      129.53      4.65 o
  -3   1  17       11.19       10.80      4.17 o
  -2   1  17       27.67       26.13      2.70 o
  -1   1  17        3.48        6.37      1.77 o
   0   1  17        0.52        0.00      1.70 o
   1   1  17       82.82       84.80      4.56 o
   2   1  17        9.55        3.56      4.77 o
   3   1  17      152.40      167.79      9.59 o
   4   1  17        4.42        1.35      2.81 o
   5   1  17       41.06       29.57      6.03 o
   6   1  17        0.49       -0.25      4.62 o
   7   1  17       11.16       10.35      6.78 o
  -9   2  17       47.52       52.02      5.31 o
  -8   2  17       29.09       46.90     13.21 o
  -7   2  17       44.55       42.47     12.49 o
  -6   2  17      132.64      135.79     10.57 o
  -5   2  17       24.98       27.86      7.34 o
  -4   2  17      299.89      290.81     11.79 o
  -3   2  17        3.14        7.12      4.24 o
  -2   2  17       32.93       33.74      3.78 o
  -1   2  17        0.19        4.56      2.90 o
   0   2  17       30.18       35.26      3.71 o
   1   2  17       83.44       86.74      5.34 o
   2   2  17      126.52      138.78     31.19 o
   3   2  17       33.46       24.30      3.50 o
   4   2  17       13.97       16.98      8.73 o
   5   2  17        0.03        4.58      4.22 o
   6   2  17        0.53      -10.51      7.09 o
  -8   3  17       23.61       22.48      5.98 o
  -7   3  17        1.33        2.36      4.56 o
  -6   3  17       83.47       82.90      9.72 o
  -5   3  17        0.63        6.26      7.94 o
  -4   3  17        5.92        3.71      5.27 o
  -3   3  17        9.61        5.61      4.56 o
  -2   3  17        0.28        2.36      4.24 o
  -1   3  17       22.44       22.35      5.90 o
   0   3  17       56.99       65.84      7.62 o
   1   3  17       58.51       54.78     12.57 o
   2   3  17       40.99       45.46      4.65 o
   3   3  17       12.77       16.31      3.09 o
   4   3  17       21.12       23.85     10.82 o
   5   3  17       80.43       62.72      9.70 o
  -6   4  17       13.22       22.73      7.82 o
  -5   4  17       34.16       44.12      8.82 o
  -4   4  17        2.63       -7.77      8.12 o
  -3   4  17       12.15        9.68      5.75 o
  -2   4  17        4.24        7.77      5.60 o
  -1   4  17        5.67       10.35      6.61 o
   0   4  17        6.04        6.06      4.15 o
   1   4  17       34.63       28.07      5.46 o
   2   4  17        2.69        7.86      4.31 o
   3   4  17       38.82       35.42      4.95 o
  -9   0  18        0.60        1.70      4.41 o
  -8   0  18        0.55       -0.51      4.09 o
  -7   0  18        3.46        1.53      3.90 o
  -6   0  18      135.54      134.74     11.18 o
  -5   0  18        0.51        4.90      4.38 o
  -4   0  18       17.95       21.86      6.58 o
  -3   0  18        0.28        5.07      3.05 o
  -2   0  18      114.49      119.17      6.53 o
  -1   0  18        2.17        5.07      2.22 o
   0   0  18        9.80       12.55      5.26 o
   1   0  18       83.76       81.71      8.48 o
   2   0  18       52.22       41.39      7.55 o
   3   0  18       12.16       12.18      4.09 o
   4   0  18       47.47       36.67      5.36 o
   5   0  18      152.64      135.35      9.10 o
   6   0  18       60.02       50.01      6.63 o
  -9   1  18        3.39       -0.51      5.44 o
  -8   1  18        0.66        1.46      4.20 o
  -7   1  18        3.27       -3.11      6.44 o
  -6   1  18       86.77       74.35     10.11 o
  -5   1  18        5.04        4.98      3.59 o
  -4   1  18        0.99       -5.85      3.90 o
  -3   1  18        9.09       10.76      4.22 o
  -2   1  18       86.28       92.92      5.28 o
  -1   1  18       60.84       57.27      4.34 o
   0   1  18       13.32       13.87      3.21 o
   1   1  18       78.11       83.61      4.53 o
   2   1  18       18.71       20.17      6.56 o
   3   1  18      277.76      311.21     17.93 o
   4   1  18        2.54       -5.00      3.33 o
   5   1  18      138.78      143.70      8.17 o
   6   1  18       36.53       30.00      6.19 o
  -8   2  18        0.09        1.86      6.11 o
  -7   2  18       88.49       94.31      8.49 o
  -6   2  18        6.47        6.26      5.60 o
  -5   2  18       20.06       19.67      5.16 o
  -4   2  18      313.73      407.66     46.22 o
  -3   2  18       47.72       62.09      8.41 o
  -2   2  18       76.23       77.30      5.04 o
  -1   2  18      182.38      185.04      8.15 o
   0   2  18        7.81        8.14      3.05 o
   1   2  18        5.37        5.26      2.56 o
   2   2  18      381.00      395.39     16.49 o
   3   2  18        7.52       10.66      6.27 o
   4   2  18       30.83       32.62      6.46 o
   5   2  18        1.65       -0.86      5.51 o
  -7   3  18        0.35        2.05      6.83 o
  -6   3  18        1.56        2.05      8.36 o
  -5   3  18        1.06       -0.51      5.61 o
  -4   3  18       45.44       42.41      7.46 o
  -3   3  18       77.01       73.90      8.74 o
  -2   3  18        0.00       -1.87      6.44 o
  -1   3  18       34.51       46.03      7.43 o
   0   3  18       15.09       11.91      4.22 o
   1   3  18       35.45       45.86      5.37 o
   2   3  18        2.87       -1.66      2.31 o
   3   3  18        0.34        8.82     10.36 o
  -3   4  18        2.23       -8.97      7.95 o
  -2   4  18        0.46       12.36      5.95 o
  -1   4  18       19.63       27.41      7.77 o
   0   4  18        6.99       -4.90      4.38 o
  -8   1  19        5.17       10.82      4.62 o
  -7   1  19       14.24        9.17      7.02 o
  -6   1  19      104.24      107.94     23.80 o
  -5   1  19       27.86       25.66      6.87 o
  -4   1  19       74.64       83.10      6.37 o
  -3   1  19      118.53      125.55      6.81 o
  -2   1  19        0.53        0.94      2.26 o
  -1   1  19       10.23        6.12      2.58 o
   0   1  19       34.94       30.06      3.43 o
   1   1  19       14.34        2.87      5.73 o
   2   1  19      126.74      145.07      7.60 o
   3   1  19      538.12      570.18     21.48 o
   4   1  19       69.69       73.95      5.88 o
  -7   2  19        3.69        0.45     11.35 o
  -6   2  19       21.93       11.07      4.51 o
  -5   2  19       29.99       25.76      4.44 o
  -4   2  19      522.58      541.38     31.55 o
  -3   2  19        5.41        1.00      4.39 o
  -2   2  19       11.48       11.19      4.44 o
  -1   2  19       13.25       15.26      4.27 o
   0   2  19       38.08       30.21      4.00 o
   1   2  19       74.84       69.49      9.33 o
   2   2  19        1.02        1.23      5.32 o
   3   2  19      153.62      153.81     10.80 o
  -5   3  19       19.82        8.67      6.44 o
  -4   3  19       81.71       79.61      9.30 o
  -3   3  19       29.28       21.86      7.80 o
  -2   3  19       87.56       82.19      9.45 o
  -1   3  19        6.46       16.09      4.60 o
   0   3  19       11.53       13.40      5.43 o
   1   3  19        2.55        7.99      4.41 o
  -6   0  20        0.62        8.82      7.82 o
  -5   0  20        2.87        4.24      4.94 o
  -4   0  20       99.25      111.87     10.20 o
  -3   0  20      359.75      399.37     16.14 o
  -2   0  20        5.92        2.53      3.88 o
  -1   0  20       19.82       25.66      3.70 o
   0   0  20        1.84        6.12      6.31 o
   1   0  20       91.01      109.95     13.66 o
   2   0  20       27.19       26.32      7.62 o
   3   0  20      100.79       95.70      8.42 o
  -6   1  20       86.55       87.16      7.64 o
  -5   1  20        1.60       -6.38      7.90 o
  -4   1  20       30.33       47.22      5.65 o
  -3   1  20       43.16       55.00     13.18 o
  -2   1  20        3.38       -2.87      3.58 o
  -1   1  20       25.34       23.73      3.68 o
   0   1  20       24.47       11.91      6.11 o
   1   1  20       87.29       81.90      9.18 o
   2   1  20        0.27       -0.76      7.05 o
  -5   2  20       63.11       64.36      6.51 o
  -4   2  20      301.15      298.23     20.25 o
  -3   2  20        0.24       -1.00      4.39 o
  -2   2  20        4.51       10.85      4.38 o
   0   2  20        0.12       -3.84      2.56 o
   1   2  20       23.48       23.10      9.51 o
  -3   1  21       11.62        7.41      3.74 o
  -2   1  21        0.11        4.24      3.92 o
 
